# Supplementary material for: Motor engagement relates to accurate perception of phonemes and audiovisual words, but not auditory words
Source: Commun Biol. 2021 Jan 25;4:108. doi: 10.1038/s42003-020-01634-5 (PMC7835217; doi:10.1038/s42003-020-01634-5)
Supplement: Supplementary file 4 — Supplementary Data 1 [file 42003_2020_1634_MOESM4_ESM.xlsx]

## Sheet: ALL
Auditory Words
Baseline					Baseline
EASY	T	F1	F2	F3	HARD	T	F1	F2	F3
	best	vest	rest	pest		vest	best	rest	pest
	brink	bring	brick	blink		bring	brink	brick	blink
	cane	bane	sane	pane		bane	cane	sane	pane
	code	cove	cold	cone		cove	code	cold	cone
	duel	drool	cruel	cool		drool	duel	cruel	cool
	froze	hose	nose	chose		hose	froze	nose	chose
	mug	hug	dug	lug		hug	mug	dug	lug
	send	mend	lend	bend		mend	send	lend	bend
	slide	stride	glide	guide		stride	slide	glide	guide
	slows	snows	shows	throws		snows	slows	shows	throws
	spool	stool	pool	tool		stool	spool	pool	tool
	sprain	stain	slain	spain		stain	sprain	slain	spain
	thing	think	wing	wink		think	thing	wing	wink
	tick	pick	lick	wick		pick	tick	lick	wick
	tie	pie	lie	die		pie	tie	lie	die
	told	gold	fold	sold		gold	told	fold	sold
	vain	main	plain	train		main	vain	plain	train
	vine	line	fine	wine		line	vine	fine	wine
	wide	side	tide	ride		side	wide	tide	ride
	wilt	guilt	kilt	tilt		guilt	wilt	kilt	tilt
Main					Main
EASY					HARD
	action	ashen	faction	fashion		ashen	action	faction	fashion
	appreciate	appropriate	approximate	abbreviate		appropriate	appreciate	approximate	abbreviate
	bead	breed	feed	freed		breed	bead	feed	freed
	beater	cheater	meter	heater		cheater	beater	meter	heater
	beckon	begging	bacon	bagging		begging	beckon	bacon	bagging
	bleat	bleep	bleak	bleed		bleep	bleat	bleak	bleed
	born	worn	torn	horn		worn	born	torn	horn
	bowl	bull	fowl	full		bull	bowl	fowl	full
	bowling	polling	rolling	trolling		polling	bowling	rolling	trolling
	bubble	bumble	rumble	rubble		bumble	bubble	rumble	rubble
	burden	bourbon	urban	turban		bourbon	burden	urban	turban
	cabbage	carriage	carnage	baggage		carriage	cabbage	carnage	baggage
	candle	cancel	cattle	council		cancel	candle	cattle	council
	chase	chafe	chain	change		chafe	chase	chain	change
	chief	cheap	cheek	cheat		cheap	chief	cheek	cheat
	class	clash	glass	flash		clash	class	glass	flash
	clothes	cloves	clones	cloaks		cloves	clothes	clones	cloaks
	coal	call	foal	fall		call	coal	foal	fall
	coffee	copy	costly	cocky		copy	coffee	costly	cocky
	consort	comport	contort	cavort		comport	consort	contort	cavort
	cook	hook	book	look		hook	cook	book	look
	corn	cord	cork	core		cord	corn	cork	core
	couple	cuddle	supple	puddle		cuddle	couple	supple	puddle
	cruise	bruise	crude	brood		bruise	cruise	crude	brood
	dead	debt	death	deck		debt	dead	death	deck
	decline	define	divine	design		define	decline	divine	design
	deed	need	lead	heed		need	deed	lead	heed
	emigrate	excavate	escalate	emulate		excavate	emigrate	escalate	emulate
	extent	expend	expense	extend		expend	extent	expense	extend
	face	vase	race	lace		vase	face	race	lace
	fault	falls	"false"	fawn		falls	fault	"false"	fawn
	feast	least	feet	leech		least	feast	feet	leech
	feature	femur	fever	feeder		femur	feature	fever	feeder
	fight	height	slight	might		height	fight	slight	might
	fine	find	mine	mind		find	fine	mine	mind
	fleck	fledge	fled	flesh		fledge	fleck	fled	flesh
	fog	flog	cog	clog		flog	fog	cog	clog
	fought	taught	fraught	thought		taught	fought	fraught	thought
	gear	hear	rear	near		hear	gear	rear	near
	green	greet	greek	grieve		greet	green	greek	grieve
	groove	group	groom	grew		group	groove	groom	grew
	grow	grope	sow	soap		grope	grow	sow	soap
	hailed	jailed	nailed	failed		jailed	hailed	nailed	failed
	hitch	rich	pitch	itch		rich	hitch	pitch	itch
	holder	colder	folder	boulder		colder	holder	folder	boulder
	kissing	kidding	hissing	hitting		kidding	kissing	hissing	hitting
	kitten	kitchen	written	kicking		kitchen	kitten	written	kicking
	knife	night	life	light		night	knife	life	light
	lab	lap	lad	lag		lap	lab	lad	lag
	label	table	ladle	able		table	label	ladle	able
	lass	lash	last	latch		lash	lass	last	latch
	leader	feeder	leaver	fever		feeder	leader	leaver	fever
	leaf	leave	leap	league		leave	leaf	leap	league
	lever	leper	lesser	ledger		leper	lever	lesser	ledger
	liar	mire	sire	hire		mire	liar	sire	hire
	loom	loon	loop	loot		loon	loom	loop	loot
	mock	lock	rock	sock		lock	mock	rock	sock
	mugger	mother	mutter	muster		mother	mugger	mutter	muster
	paid	prayed	fade	frayed		prayed	paid	fade	frayed
	paste	taste	based	faced		taste	paste	based	faced
	pave	page	pay	pace		page	pave	pay	pace
	plate	plane	ate	pain		plane	plate	ate	pain
	plop	prop	flop	drop		prop	plop	flop	drop
	post	boast	toast	roast		boast	post	toast	roast
	prod	plod	pod	pawed		plod	prod	pod	pawed
	proof	prude	prove	prune		prude	proof	prove	prune
	puppy	pudgy	putty	puffy		pudgy	puppy	putty	puffy
	rack	rag	sack	sag		rag	rack	sack	sag
	rage	cage	page	wage		cage	rage	page	wage
	retrieve	receive	reprieve	relieve		receive	retrieve	reprieve	relieve
	robber	rocker	logger	locker		rocker	robber	logger	locker
	rope	road	toad	hope		road	rope	toad	hope
	sate	skate	spate	slate		skate	sate	spate	slate
	seal	seed	steal	steed		seed	seal	steal	steed
	sear	pier	dear	beer		pier	sear	dear	beer
	see	ski	she	spree		ski	see	she	spree
	shine	spine	sign	swine		spine	shine	sign	swine
	smeared	steered	seared	sheared		steered	smeared	seared	sheared
	snore	store	shore	score		store	snore	shore	score
	stay	stray	tray	say		stray	stay	tray	say
	steak	shake	stank	snake		shake	steak	stank	snake
	straighter	strainer	traitor	trainer		strainer	straighter	traitor	trainer
	subtle	scuttle	scuffle	shuffle		scuttle	subtle	scuffle	shuffle
	supper	summer	suffer	slumber		summer	supper	suffer	slumber
	sure	cure	pure	lure		cure	sure	pure	lure
	tease	teams	teeth	trees		teams	tease	teeth	trees
	tend	penned	bend	mend		penned	tend	bend	mend
	tense	sense	dense	hence		sense	tense	dense	hence
	tike	trite	type	tight		trite	tike	type	tight
	tire	tiger	timer	tighter		tiger	tire	timer	tighter
	tone	throne	lone	phone		throne	tone	lone	phone
	trash	crash	track	crack		crash	trash	track	crack
	trend	friend	tend	fend		friend	trend	tend	fend
	tube	cube	rube	dude		cube	tube	rube	dude
	turf	turn	term	terse		turn	turf	term	terse
	twitch	twist	which	wish		twist	twitch	which	wish
	woke	poke	joke	oak		poke	woke	joke	oak
	wool	wolf	wood	whorl		wolf	wool	wood	whorl
	wrist	risk	lisp	disk		risk	wrist	lisp	disk
	yell	sell	well	bell		sell	yell	well	bell
Audiovisual Words
Baseline					Baseline
EASY	T	F1	F2	F3	HARD	T	F1	F2	F3
	best	pest	vest	rest		pest	best	vest	rest
	claw	flaw	slaw	law		flaw	claw	slaw	law
	fin	chin	din	tin		chin	fin	din	tin
	frame	flame	aim	lame		flame	frame	aim	lame
	healed	sealed	peeled	shield		sealed	healed	peeled	shield
	pen	den	men	ten		den	pen	men	ten
	snow	show	stow	slow		show	snow	stow	slow
	tea	bee	pea	key		bee	tea	pea	key
	tear	bear	care	wear		bear	tear	care	wear
	tent	sent	bent	went		sent	tent	bent	went
	terse	verse	nurse	purse		verse	terse	nurse	purse
	top	pop	cop	mop		pop	top	cop	mop
	trace	brace	grace	race		brace	trace	grace	race
	trade	grade	braid	prayed		grade	trade	braid	prayed
	verge	verve	surge	serve		verve	verge	surge	serve
	wide	wine	wife	wipe		wine	wide	wife	wipe
	wild	mild	child	piled		mild	wild	child	piled
	win	pin	bin	tin		pin	win	bin	tin
	wore	bore	worn	born		bore	wore	worn	born
	yet	set	net	pet		set	yet	net	pet
Main					Main
EASY					HARD
	abscess	assess	address	access		assess	abscess	address	access
	arc	art	arch	arm		art	arc	arch	arm
	attitude	altitude	aptitude	latitude		altitude	attitude	aptitude	latitude
	back	pack	bat	pat		pack	back	bat	pat
	bake	break	sake	rake		break	bake	sake	rake
	bank	tank	bang	tang		tank	bank	bang	tang
	barrel	peril	carol	feral		peril	barrel	carol	feral
	bass	gas	brass	grass		gas	bass	brass	grass
	beat	peat	peak	beak		peat	beat	peak	beak
	beige	bathe	blaze	braid		bathe	beige	blaze	braid
	bladder	blather	lather	ladder		blather	bladder	lather	ladder
	bloom	broom	gloom	groom		broom	bloom	gloom	groom
	blurred	blurb	heard	herb		blurb	blurred	heard	herb
	bomb	balm	calm	comb		balm	bomb	calm	comb
	bribe	bride	tribe	tried		bride	bribe	tribe	tried
	burning	turning	learning	earning		turning	burning	learning	earning
	candor	cantor	cancer	camper		cantor	candor	cancer	camper
	capture	catcher	captor	candor		catcher	capture	captor	candor
	cast	cash	catch	calf		cash	cast	catch	calf
	cat	hat	fat	sat		hat	cat	fat	sat
	cog	hog	log	bog		hog	cog	log	bog
	curd	curb	curl	curt		curb	curd	curl	curt
	deepen	deacon	beacon	beaten		deacon	deepen	beacon	beaten
	dismayed	decayed	delayed	degrade		decayed	dismayed	delayed	degrade
	drab	drag	crab	crag		drag	drab	crab	crag
	fact	fast	pact	past		fast	fact	pact	past
	fail	bail	mail	pail		bail	fail	mail	pail
	fashion	fatten	fasten	famine		fatten	fashion	fasten	famine
	fate	fake	mate	make		fake	fate	mate	make
	favor	flavor	savor	slaver		flavor	favor	savor	slaver
	field	wield	yield	shield		wield	field	yield	shield
	fighter	finer	whiner	whiter		finer	fighter	whiner	whiter
	flat	flack	flag	flap		flack	flat	flag	flap
	flax	fax	flaps	flats		fax	flax	flaps	flats
	ford	forge	fork	forth		forge	ford	fork	forth
	fort	port	court	sort		port	fort	court	sort
	fruit	root	flute	rude		root	fruit	flute	rude
	grant	grand	plant	planned		grand	grant	plant	planned
	grease	geese	lease	crease		geese	grease	lease	crease
	grieve	grief	breathe	brief		grief	grieve	breathe	brief
	guess	guest	gets	gust		guest	guess	gets	gust
	hive	hide	hike	hype		hide	hive	hike	hype
	hold	hole	mold	mole		hole	hold	mold	mole
	indicate	innovate	insulate	incubate		innovate	indicate	insulate	incubate
	insight	inside	invite	beside		inside	insight	invite	beside
	juggle	jumble	jungle	humble		jumble	juggle	jungle	humble
	lake	late	like	light		late	lake	like	light
	lane	main	lay	may		main	lane	lay	may
	later	labor	layer	laser		labor	later	layer	laser
	lint	hint	mint	tint		hint	lint	mint	tint
	list	fist	gist	mist		fist	list	gist	mist
	map	mat	rat	rap		mat	map	rat	rap
	meat	mean	meek	meal		mean	meat	meek	meal
	meddle	mental	peddle	rental		mental	meddle	peddle	rental
	mess	mesh	mass	mash		mesh	mess	mass	mash
	mitten	mutton	bitten	button		mutton	mitten	bitten	button
	much	mutt	mush	muck		mutt	much	mush	muck
	mussels	missiles	bustles	bristles		missiles	mussels	bustles	bristles
	muzzle	muffle	muscle	muddle		muffle	muzzle	muscle	muddle
	nest	test	next	text		test	nest	next	text
	numb	none	dumb	done		none	numb	dumb	done
	parking	parting	barring	barking		parting	parking	barring	barking
	phase	phrase	graze	gaze		phrase	phase	graze	gaze
	pig	pit	big	bit		pit	pig	big	bit
	pill	bill	mill	kill		bill	pill	mill	kill
	player	layer	slayer	prayer		layer	player	slayer	prayer
	power	powder	cower	louder		powder	power	cower	louder
	proud	plowed	cloud	crowd		plowed	proud	cloud	crowd
	punch	punt	hunt	hunch		punt	punch	hunt	hunch
	purse	perch	perk	purge		perch	purse	perk	purge
	real	heal	peel	deal		heal	real	peel	deal
	rider	rudder	raider	riser		rudder	rider	raider	riser
	ring	king	wing	sing		king	ring	wing	sing
	rushing	brushing	crushing	flushing		brushing	rushing	crushing	flushing
	scroll	stroll	stole	soul		stroll	scroll	stole	soul
	seem	seen	seethe	seize		seen	seem	seethe	seize
	setter	sender	center	sensor		sender	setter	center	sensor
	shame	shave	same	save		shave	shame	same	save
	share	chair	sharp	chart		chair	share	sharp	chart
	sniff	skiff	stiff	smith		skiff	sniff	stiff	smith
	sour	hour	tower	shower		hour	sour	tower	shower
	spider	slider	cider	cypher		slider	spider	cider	cypher
	sport	spore	sort	sore		spore	sport	sort	sore
	spy	sky	sty	sly		sky	spy	sty	sly
	stroke	spoke	smoke	soak		spoke	stroke	smoke	soak
	swayed	stayed	shade	spade		stayed	swayed	shade	spade
	sweat	swept	wet	wept		swept	sweat	wet	wept
	tome	dome	home	roam		dome	tome	home	roam
	truce	truth	tooth	troop		truth	truce	tooth	troop
	waiver	wafer	wager	wader		wafer	waiver	wager	wader
	wallow	swallow	follow	hollow		swallow	wallow	follow	hollow
	warning	warring	warping	warming		warring	warning	warping	warming
	wasted	waited	basted	baited		waited	wasted	basted	baited
	weaker	weaver	beaver	beaker		weaver	weaker	beaver	beaker
	weed	wean	weep	week		wean	weed	weep	week
	welch	welt	weld	wealth		welt	welch	weld	wealth
	wince	mince	prince	since		mince	wince	prince	since
	woolen	wooden	woman	warden		wooden	woolen	woman	warden
	worms	words	terms	towards		words	worms	terms	towards
	write	white	hype	ripe		white	write	hype	ripe
Auditory Phonemes
Baseline					Baseline
EASY	T	F1	F2	F3	HARD	T	F1	F2	F3
	aka	ara	aya	awa		iji	ibi	idi	ithi
	ishi	ivi	imi	ini		ufu	umu	uyu	ulu
	owo	osho	oro	olo		asa	ara	aya	ama
	uchu	ulu	uwu	umu		oho	oro	oyo	owo
	iwi	ibi	isi	ili		umu	ulu	utu	uyu
	oyo	oso	opo	ofo		ara	afa	ama	aja
	ana	aya	acha	ara		oko	oro	oyo	owo
	isi	ithi	ipi	ichi		ava	asha	ada	aga
	uwu	ushu	uru	uchu		imi	ishi	iri	ichi
	olo	osho	oko	opo		uku	uru	uyu	uwu
	awa	asha	ara	acha		ili	ishi	iki	ipi
	ibi	iwi	isi	ili		aya	asa	apa	afa
	uyu	ulu	unu	utu		oso	odo	oko	ovo
	oto	ocho	omo	owo		ulu	ushu	uku	upu
	ara	apa	ata	aja		ipi	idi	ifi	igi
	iti	ichi	imi	iwi		asha	aza	ama	ana
	ufu	umu	uyu	ulu		ihi	imi	ini	ili
	oko	oro	oyo	owo		unu	uyu	uchu	uru
	asa	ara	aya	ama		iki	ishi	ini	ili
	imi	ibi	ifi	isi		oto	ogo	oro	ozo
Main					Main
EASY					HARD
	aba	aka	ama	ava		aba	ata	atha	aza
	acha	ala	awa	ama		acha	afa	asa	ala
	acha	apa	aka	ata		acha	ala	awa	ama
	ada	apa	aka	ava		ada	atha	asa	aja
	afa	ama	aya	ala		afa	ama	aya	ala
	afa	apa	ata	awa		afa	apa	ata	awa
	afa	apa	ata	awa		afa	atha	aza	acha
	aga	ata	ava	aza		aga	atha	apa	aja
	aja	aba	ada	aga		aja	aba	ada	aga
	aja	asha	ara	aza		aja	aya	ava	atha
	aka	aba	ada	afa		aka	asa	ama	acha
	aka	ara	aya	awa		ala	aza	aya	acha
	ala	awa	ama	ada		ama	asha	ara	acha
	ama	aba	afa	asa		apa	asa	ara	aga
	apa	ada	afa	aga		ara	afa	ama	aja
	ara	afa	ama	aja		ara	apa	ata	aja
	ara	apa	ata	aja		asa	ara	aya	ama
	asa	ada	aka	ava		asa	atha	apa	acha
	asa	ara	aya	ama		asha	apa	atha	aja
	asha	ava	aka	ata		asha	aza	ama	ana
	ata	aga	ara	aza		ata	aba	afa	asha
	atha	afa	asa	aja		atha	aga	aba	ada
	ava	aja	aba	asa		ava	asha	ada	aga
	awa	aba	asa	ala		awa	afa	ata	aka
	aya	aga	aja	ata		aya	ala	asa	ata
	aza	afa	asha	aga		aza	aba	asha	ata
	ibi	iki	imi	ivi		ibi	iti	ithi	izi
	ichi	ifi	isi	ini		ichi	ifi	isi	ini
	ichi	ipi	iki	iti		ichi	ili	iwi	imi
	idi	ipi	iki	ivi		idi	ithi	isi	iji
	ifi	imi	iyi	ili		ifi	imi	iyi	ili
	ifi	ipi	iti	iwi		ifi	ithi	izi	ichi
	igi	iti	ivi	izi		igi	ithi	ipi	ifi
	ihi	imi	ini	ili		ihi	imi	ini	ili
	ihi	ipi	iti	iki		ihi	izi	ithi	ivi
	iji	ishi	iri	izi		iji	iyi	ivi	ithi
	iki	ishi	ini	ili		iki	ibi	idi	ifi
	iki	isi	imi	ichi		iki	ishi	ini	ili
	ili	ishi	iki	ipi		ili	ishi	iki	ipi
	ili	iwi	imi	idi		ili	izi	iyi	ichi
	imi	ibi	ifi	isi		imi	ishi	iri	ichi
	ini	ipi	idi	iki		ini	ifi	izi	ishi
	ipi	idi	ifi	igi		ipi	isi	iri	ini
	iri	ipi	iti	iji		iri	ifi	imi	iji
	ishi	ivi	iki	iti		ishi	ipi	ithi	iji
	isi	idi	iki	ivi		isi	idi	iki	ivi
	ithi	ifi	isi	iji		ithi	igi	ibi	idi
	iti	igi	iri	izi		iti	ibi	ifi	ishi
	ivi	iji	ibi	isi		ivi	ishi	idi	igi
	iwi	ibi	isi	ili		iwi	ifi	iti	iki
	iyi	igi	ili	ini		iyi	ili	ini	iti
	odo	opo	oko	ovo		odo	otho	oso	ojo
	ofo	omo	oyo	olo		ofo	omo	oyo	olo
	ofo	opo	oto	owo		ofo	otho	ozo	omo
	ogo	oto	ovo	ozo		ogo	otho	opo	ojo
	oho	omo	ono	olo		oho	omo	ono	olo
	oho	ozo	otho	ovo		oho	opo	oto	oko
	ojo	osho	oro	ozo		ojo	oyo	ovo	otho
	oko	oho	odo	ofo		oko	oro	oyo	owo
	oko	oro	oyo	owo		oko	oso	omo	ofo
	olo	owo	omo	odo		olo	ozo	oyo	opo
	omo	oho	ofo	oso		omo	olo	oto	oyo
	omo	olo	oto	oyo		omo	osho	oro	olo
	opo	odo	ofo	ogo		opo	oso	oro	oho
	oro	opo	oto	ojo		oro	ofo	omo	owo
	osho	ovo	oko	oto		osho	opo	otho	ojo
	osho	ozo	omo	olo		osho	ozo	omo	olo
	oso	odo	oko	ovo		oso	otho	opo	omo
	otho	ofo	oso	ojo		otho	ogo	oho	odo
	oto	ogo	oro	ozo		oto	oho	ofo	osho
	ovo	ojo	oho	oso		ovo	osho	odo	ogo
	owo	oho	oso	olo		owo	ofo	oto	oko
	oyo	ogo	ojo	oho		oyo	olo	omo	oto
	ozo	ofo	osho	ogo		ozo	olo	oho	oto
	ubu	uku	umu	uvu		ubu	utu	uthu	uzu
	uchu	ulu	uwu	umu		uchu	ufu	usu	unu
	uchu	upu	uku	utu		uchu	ulu	uwu	umu
	udu	upu	uku	uvu		udu	uthu	usu	uju
	ufu	umu	uyu	ulu		ufu	umu	uyu	ulu
	ufu	upu	utu	uwu		ufu	uthu	uzu	uchu
	ugu	utu	uvu	uzu		ugu	uthu	upu	uju
	uhu	upu	utu	uku		uhu	uzu	uthu	uvu
	uju	ushu	uru	uzu		uju	uyu	uvu	uthu
	uku	usu	umu	uchu		uku	ubu	udu	ufu
	ulu	uwu	umu	udu		ulu	uzu	uyu	uchu
	umu	ubu	ufu	usu		umu	ushu	uru	uchu
	unu	upu	udu	uku		unu	ufu	uzu	ushu
	upu	udu	ufu	ugu		upu	ushu	uchu	ulu
	upu	ushu	uchu	ulu		upu	usu	uru	unu
	uru	upu	utu	uju		uru	ufu	umu	uju
	uru	uwu	usu	unu		uru	uwu	usu	unu
	ushu	uvu	uku	utu		ushu	upu	uthu	uju
	usu	udu	uku	uvu		usu	uthu	upu	uchu
	uthu	ufu	usu	uju		uthu	ugu	ubu	udu
	utu	uchu	umu	uwu		utu	ubu	ufu	ushu
	utu	ugu	uru	uzu		utu	uchu	umu	uwu
	uvu	uju	ubu	usu		uvu	ushu	udu	ugu
	uwu	ubu	usu	ulu		uwu	ufu	utu	uku
	uyu	ugu	uju	unu		uyu	ulu	unu	utu
	uzu	ufu	ushu	ugu		uzu	ubu	unu	utu
Auditory Environmental Sounds
Baseline					Baseline
EASY	T	F1	F2	F3	HARD	T	F1	F2	F3
	horse	cow	alarm_clock	phone_ringing		cell_phone	frog	engine_starting	ping_pong
	elephant	boat_horn	lawn_mower	thunder		wind_chimes	monkeys	guitar	cash_register
	train_whistle	racecar	wolf	whales		tambourine	pig_squeal	running_water	dishes_rattling
	owl	turkey	car_horn	flute		truck_backing_up	fireworks	pigeon_cooing	dolphin
	violin	cricket	printer	drill		door_knocker	soda_can	cards_shuffling	drums
	piano	dog_whining	bell_clanging	bird		car_door	coin_dropping	glass_breaking	diving_board
	rooster	car_horn	dolphin	fireworks		cymbal	bell	teapot	slot_machine
	cash_register	bird_chirping	tea_pot	wind_chimes		glass_breaking	whip_crack	door_opening	chopping_food
	cuckoo_clock	typewriter	keys_jingling	guitar		ice_in_a_glass	ping_pong	monkeys	xylophone
	cat	duck	printer	car_horn		airplane_passing	rock_splashing_into_water	cymbals_swelling	gun_shots
	frog	cell_phone	engine_starting	ping_pong		cow	horse	alarm_clock	phone_ringing
	monkeys	wind_chimes	guitar	cash_register		boat_horn	elephant	lawn_mower	thunder
	pig	tambourine	running_water	dishes_rattling		racecar	train_whistle	wolf	whales
	fireworks	truck_backing_up	pigeon_cooing	dolphin		turkeys	owl	car_horn	flute
	soda_can	knocking	cards_shuffling	drums		cricket	violin	printer	drill
	coin_dropping	car_door	glass_breaking	diving_board		dog_whining	piano	bell_clanging	bird
	bell	cymbal	teapot	slot_machine		car_horn	rooster	dolphin	fireworks
	whip_crack	glass_breaking	door_opening	chopping_food		bird_chirping	cash_register	teapot	wind_chimes
	ping_pong	ice_in_a_glass	monkeys	xylophone		typewriter	cuckoo_clock	keys_jingling	guitar
	rock_splashing_into_water	airplane_passing	cymbals_swelling	gun_shots		duck	cat	printer	car_horn
Main					Main
EASY					HARD
	horse	cow	alarm_clock	phone_ringing		cow	horse	alarm_clock	phone_ringing
	elephant	boat_horn	lawn_mower	thunder		boat_horn	elephant	lawn_mower	thunder
	train_whistle	racecar	wolf	whales		racecar	train_whistle	wolf	whales
	owl	turkey	car_horn	flute		turkeys	owl	car_horn	flute
	violin	cricket	printer	drill		cricket	violin	printer	drill
	piano	dog_whining	bell_clanging	bird		dog_whining	piano	bell_clanging	bird
	rooster	car_horn	dolphin	fireworks		car_horn	rooster	dolphin	fireworks
	cash_register	bird_chirping	tea_pot	wind_chimes		bird_chirping	cash_register	teapot	wind_chimes
	cuckoo_clock	typewriter	keys_jingling	guitar		typewriter	cuckoo_clock	keys_jingling	guitar
	cat	duck	printer	car_horn		duck	cat	printer	car_horn
	frog	cell_phone	engine_starting	ping_pong		cell_phone	frog	engine_starting	ping_pong
	monkeys	wind_chimes	guitar	cash_register		wind_chimes	monkeys	guitar	cash_register
	pig	tambourine	running_water	dishes_rattling		tambourine	pig_squeal	running_water	dishes_rattling
	fireworks	truck_backing_up	pigeon_cooing	dolphin		truck_backing_up	fireworks	pigeon_cooing	dolphin
	soda_can	knocking	cards_shuffling	drums		door_knocker	soda_can	cards_shuffling	drums
	coin_dropping	car_door	glass_breaking	diving_board		car_door	coin_dropping	glass_breaking	diving_board
	bell	cymbal	teapot	slot_machine		cymbal	bell	teapot	slot_machine
	whip_crack	glass_breaking	door_opening	chopping_food		glass_breaking	whip_crack	door_opening	chopping_food
	ping_pong	ice_cubes_falling	monkeys	xylophone		ice_in_a_glass	ping_pong	monkeys	xylophone
	rock_splashing_into_water	airplane_passing	cymbals_swelling	gun_shots		airplane_passing	rock_splashing_into_water	cymbals_swelling	gun_shots
	wind_blowing	flute	eagle	alarm_clock		flute	wind_blowing	eagle	alarm_clock
	phone	doorbell	ping_pong	pigeon		doorbell	phone	ping_pong	pigeon
	puppy_barking	tropical_bird	pig	knocking_on_door		tropical_bird	puppy_barking	pig	knocking_on_door
	train_on_tracks	typing_on_keyboard	dogs_barking	thunder		typing_on_keyboard	train_on_track	dogs_barking	thunder
	clock	helicopter	typing_on_keyboard	crickets		helicopter	clock	keyboard_typing	crickets
	car_starting	crow	steam_whistle	rotary_phone		crow	car_starting	steam_whistle	rotary_phone
	pool_balls	keys_jingling	tires_screeching	chickens_clucking		keys_jingling	pool_balls	tires_screeching	chickens_clucking
	dog_barking	thunder	coins_dropping	frog		thunder	dog_barking	coins_dropping	frog
	sheep	water_bubbling	vacuum	phone_ringing		water_bubbling	sheep	vacuum	phone_ringing
	rain	bees	birds_chirping	glass_breaking		bees	rain	birds_chirping	glass_breaking
	guitar_chord	jackhammer	sheep	typewriter		jackhammer	guitar	sheep	typewriter
	bowling	drums	helicopter	gun_shots		drums	bowling	helicopter	gun_shots
	guitar_riff	trolley_bell	elephant	copier		trolley_bell	guitar_riff	elephant	copier
	alarm_clock	ambulance_siren	whale	trumpet		ambulance_siren	alarm_clock	whale	trumpet
	trumpet	duck_quacking	fire_alarm	drill		duck_quacking	trumpet	fire_alarm	drill
	chicken	door_creaking	bike_horn	monkey		door_creaking	chicken	bike_horn	monkey
	gun_cocking	printer	soda_can_opening	bird_calls		printer	drums	soda_can_opening	bird_calls
	tea_kettle	clarinet	seagull	crickets		clarinet	tea_kettle	seagull	crickets
	water_running	bongo_drums	broom_sweeping	dogs_barking		bongo_drums	water_running	broom_sweeping	dogs_barking
	train_horn	microwave	elephant	tuba		microwave	train_horn	elephant	tuba
	gun_shots	dolphin	ocean_waves	dishes_rattling		dolphin	gun_shots	ocean_waves	dishes_rattling
	wolf	music_box	train_whistle	airplane		music_box	wolf	train_whistle	airplane
	gong	water_dripping	clarinet	striking_a_match		water_dripping	gong	clarinet	striking_a_match
	drill	saxophone	scissors	teapot		saxophone	drill	scissors	teapot
	whistle	computer_startup	grasshopper	toaster_popping_up		computer_startup	whistle	grasshopper	toaster_popping_up
	phone_ringing	ocean_waves	engine	train_on_track		ocean_waves	phone_ringing	engine	train_on_track
	siren	running_water	sheep	microwave		running_water	siren	sheep	microwave
	chainsaw	shuffling_cards	thunder	cannon_firing		shuffling_cards	chainsaw	thunder	cannon_firing
	bird_squeaking	sonar_ping	saxophone	typewriter		sonar_ping	bird_squeaking	saxophone	typewriter
	lion	tuba	telephone	duck		tuba	lion	telephone	duck
	bell_ring	door_rattling	tuba	pen_clicking		door_rattling	bell_ring	tuba	pen_clicking
	phone_vibrating	owl_hooting	doorbell	car_door_closing		owl_hooting	phone_vibrating	doorbell	car_door_closing
	bird_cawing	violin_tuning	trolley_bell	wind_howling		violin_tuning	bird_cawing	trolley_bell	wind_howling
	seal_barking	dishes_rattling	broom_sweeping	rooster		dishes_rattling	seal_barking	broom_sweeping	rooster
	striking_a_match	golf_club	puppy_crying	text_message		golf_club	striking_a_match	puppy_crying	text_message
	toilet_flushing	corks_popping	coins_dropping	cat		corks_popping	toilet_flushing	coins_dropping	cat
	paper_unfolding	bee_buzzing	ocean_waves	fireworks		bee_buzzing	paper_ripping	ocean_waves	fireworks
	fire	velcro	piano	owl		velcro	fire	piano	owl
	scissors	eggs_cracking	pig_squeal	racecar		eggs_cracking	scissors	pig_squeal	racecar
	rotary_phone	basketball_bouncing	bowling_pins	crickets		basketball_bouncing	rotary_phone	bowling_pins	crickets
	horse	cow	alarm_clock	phone_ringing		cow	horse	alarm_clock	phone_ringing
	elephant	boat_horn	lawn_mower	thunder		boat_horn	elephant	lawn_mower	thunder
	train_whistle	racecar	wolf	whales		racecar	train_whistle	wolf	whales
	owl	turkey	car_horn	flute		turkeys	owl	car_horn	flute
	violin	cricket	printer	drill		cricket	violin	printer	drill
	piano	dog_whining	bell_clanging	bird		dog_whining	piano	bell_clanging	bird
	rooster	car_horn	dolphin	fireworks		car_horn	rooster	dolphin	fireworks
	cash_register	bird_chirping	tea_pot	wind_chimes		bird_chirping	cash_register	teapot	wind_chimes
	cuckoo_clock	typewriter	keys_jingling	guitar		typewriter	cuckoo_clock	keys_jingling	guitar
	cat	duck	printer	car_horn		duck	cat	printer	car_horn
	frog	cell_phone	engine_starting	ping_pong		cell_phone	frog	engine_starting	ping_pong
	monkeys	wind_chimes	guitar	cash_register		wind_chimes	monkeys	guitar	cash_register
	pig	tambourine	running_water	dishes_rattling		tambourine	pig_squeal	running_water	dishes_rattling
	fireworks	truck_backing_up	pigeon_cooing	dolphin		truck_backing_up	fireworks	pigeon_cooing	dolphin
	soda_can	knocking	cards_shuffling	drums		door_knocker	soda_can	cards_shuffling	drums
	coin_dropping	car_door	glass_breaking	diving_board		car_door	coin_dropping	glass_breaking	diving_board
	bell	cymbal	teapot	slot_machine		cymbal	bell	teapot	slot_machine
	whip_crack	glass_breaking	door_opening	chopping_food		glass_breaking	whip_crack	door_opening	chopping_food
	ping_pong	ice_cubes_falling	monkeys	xylophone		ice_in_a_glass	ping_pong	monkeys	xylophone
	rock_splashing_into_water	airplane_passing	cymbals_swelling	gun_shots		airplane_passing	rock_splashing_into_water	cymbals_swelling	gun_shots
	wind_blowing	flute	eagle	alarm_clock		flute	wind_blowing	eagle	alarm_clock
	phone	doorbell	ping_pong	pigeon		doorbell	phone	ping_pong	pigeon
	puppy_barking	tropical_bird	pig	knocking_on_door		tropical_bird	puppy_barking	pig	knocking_on_door
	train_on_tracks	typing_on_keyboard	dogs_barking	thunder		typing_on_keyboard	train_on_track	dogs_barking	thunder
	clock	helicopter	typing_on_keyboard	crickets		helicopter	clock	keyboard_typing	crickets
	car_starting	crow	steam_whistle	rotary_phone		crow	car_starting	steam_whistle	rotary_phone
	pool_balls	keys_jingling	tires_screeching	chickens_clucking		keys_jingling	pool_balls	tires_screeching	chickens_clucking
	dog_barking	thunder	coins_dropping	frog		thunder	dog_barking	coins_dropping	frog
	sheep	water_bubbling	vacuum	phone_ringing		water_bubbling	sheep	vacuum	phone_ringing
	rain	bees	bird_chirping	glass_breaking		bees	rain	birds_chirping	glass_breaking
	guitar_chord	jackhammer	sheep	typewriter		jackhammer	guitar	sheep	typewriter
	bowling	drums	helicopter	gun_shots		drums	bowling	helicopter	gun_shots
	guitar_riff	trolley_bell	elephant	copier		trolley_bell	guitar_riff	elephant	copier
	alarm_clock	ambulance_siren	whale	trumpet		ambulance_siren	alarm_clock	whale	trumpet
	trumpet	duck_quacking	fire_alarm	drill		duck_quacking	trumpet	fire_alarm	drill
	chicken	door_creaking	bike_horn	monkey		door_creaking	chicken	bike_horn	monkey
	gun_cocking	printer	soda_can_opening	bird_calls		printer	drums	soda_can_opening	bird_calls
	tea_kettle	clarinet	seagull	crickets		clarinet	tea_kettle	seagull	crickets
	water_running	bongo_drums	broom_sweeping	dogs_barking		bongo_drums	water_running	broom_sweeping	dogs_barking
	train_horn	microwave	elephant	tuba		microwave	train_horn	elephant	tuba

## Sheet: Auditory
Auditory Words
Baseline					Baseline
EASY	T	F1	F2	F3	HARD	T	F1	F2	F3
	best	vest	rest	pest		vest	best	rest	pest
	brink	bring	brick	blink		bring	brink	brick	blink
	cane	bane	sane	pane		bane	cane	sane	pane
	code	cove	cold	cone		cove	code	cold	cone
	duel	drool	cruel	cool		drool	duel	cruel	cool
	froze	hose	nose	chose		hose	froze	nose	chose
	mug	hug	dug	lug		hug	mug	dug	lug
	send	mend	lend	bend		mend	send	lend	bend
	slide	stride	glide	guide		stride	slide	glide	guide
	slows	snows	shows	throws		snows	slows	shows	throws
	spool	stool	pool	tool		stool	spool	pool	tool
	sprain	stain	slain	spain		stain	sprain	slain	spain
	thing	think	wing	wink		think	thing	wing	wink
	tick	pick	lick	wick		pick	tick	lick	wick
	tie	pie	lie	die		pie	tie	lie	die
	told	gold	fold	sold		gold	told	fold	sold
	vain	main	plain	train		main	vain	plain	train
	vine	line	fine	wine		line	vine	fine	wine
	wide	side	tide	ride		side	wide	tide	ride
	wilt	guilt	kilt	tilt		guilt	wilt	kilt	tilt
Main					Main
EASY					HARD
	action	ashen	faction	fashion		ashen	action	faction	fashion
	appreciate	appropriate	approximate	abbreviate		appropriate	appreciate	approximate	abbreviate
	bead	breed	feed	freed		breed	bead	feed	freed
	beater	cheater	meter	heater		cheater	beater	meter	heater
	beckon	begging	bacon	bagging		begging	beckon	bacon	bagging
	bleat	bleep	bleak	bleed		bleep	bleat	bleak	bleed
	born	worn	torn	horn		worn	born	torn	horn
	bowl	bull	fowl	full		bull	bowl	fowl	full
	bowling	polling	rolling	trolling		polling	bowling	rolling	trolling
	bubble	bumble	rumble	rubble		bumble	bubble	rumble	rubble
	burden	bourbon	urban	turban		bourbon	burden	urban	turban
	cabbage	carriage	carnage	baggage		carriage	cabbage	carnage	baggage
	candle	cancel	cattle	council		cancel	candle	cattle	council
	chase	chafe	chain	change		chafe	chase	chain	change
	chief	cheap	cheek	cheat		cheap	chief	cheek	cheat
	class	clash	glass	flash		clash	class	glass	flash
	clothes	cloves	clones	cloaks		cloves	clothes	clones	cloaks
	coal	call	foal	fall		call	coal	foal	fall
	coffee	copy	costly	cocky		copy	coffee	costly	cocky
	consort	comport	contort	cavort		comport	consort	contort	cavort
	cook	hook	book	look		hook	cook	book	look
	corn	cord	cork	core		cord	corn	cork	core
	couple	cuddle	supple	puddle		cuddle	couple	supple	puddle
	cruise	bruise	crude	brood		bruise	cruise	crude	brood
	dead	debt	death	deck		debt	dead	death	deck
	decline	define	divine	design		define	decline	divine	design
	deed	need	lead	heed		need	deed	lead	heed
	emigrate	excavate	escalate	emulate		excavate	emigrate	escalate	emulate
	extent	expend	expense	extend		expend	extent	expense	extend
	face	vase	race	lace		vase	face	race	lace
	fault	falls	"false"	fawn		falls	fault	"false"	fawn
	feast	least	feet	leech		least	feast	feet	leech
	feature	femur	fever	feeder		femur	feature	fever	feeder
	fight	height	slight	might		height	fight	slight	might
	fine	find	mine	mind		find	fine	mine	mind
	fleck	fledge	fled	flesh		fledge	fleck	fled	flesh
	fog	flog	cog	clog		flog	fog	cog	clog
	fought	taught	fraught	thought		taught	fought	fraught	thought
	gear	hear	rear	near		hear	gear	rear	near
	green	greet	greek	grieve		greet	green	greek	grieve
	groove	group	groom	grew		group	groove	groom	grew
	grow	grope	sow	soap		grope	grow	sow	soap
	hailed	jailed	nailed	failed		jailed	hailed	nailed	failed
	hitch	rich	pitch	itch		rich	hitch	pitch	itch
	holder	colder	folder	boulder		colder	holder	folder	boulder
	kissing	kidding	hissing	hitting		kidding	kissing	hissing	hitting
	kitten	kitchen	written	kicking		kitchen	kitten	written	kicking
	knife	night	life	light		night	knife	life	light
	lab	lap	lad	lag		lap	lab	lad	lag
	label	table	ladle	able		table	label	ladle	able
	lass	lash	last	latch		lash	lass	last	latch
	leader	feeder	leaver	fever		feeder	leader	leaver	fever
	leaf	leave	leap	league		leave	leaf	leap	league
	lever	leper	lesser	ledger		leper	lever	lesser	ledger
	liar	mire	sire	hire		mire	liar	sire	hire
	loom	loon	loop	loot		loon	loom	loop	loot
	mock	lock	rock	sock		lock	mock	rock	sock
	mugger	mother	mutter	muster		mother	mugger	mutter	muster
	paid	prayed	fade	frayed		prayed	paid	fade	frayed
	paste	taste	based	faced		taste	paste	based	faced
	pave	page	pay	pace		page	pave	pay	pace
	plate	plane	ate	pain		plane	plate	ate	pain
	plop	prop	flop	drop		prop	plop	flop	drop
	post	boast	toast	roast		boast	post	toast	roast
	prod	plod	pod	pawed		plod	prod	pod	pawed
	proof	prude	prove	prune		prude	proof	prove	prune
	puppy	pudgy	putty	puffy		pudgy	puppy	putty	puffy
	rack	rag	sack	sag		rag	rack	sack	sag
	rage	cage	page	wage		cage	rage	page	wage
	retrieve	receive	reprieve	relieve		receive	retrieve	reprieve	relieve
	robber	rocker	logger	locker		rocker	robber	logger	locker
	rope	road	toad	hope		road	rope	toad	hope
	sate	skate	spate	slate		skate	sate	spate	slate
	seal	seed	steal	steed		seed	seal	steal	steed
	sear	pier	dear	beer		pier	sear	dear	beer
	see	ski	she	spree		ski	see	she	spree
	shine	spine	sign	swine		spine	shine	sign	swine
	smeared	steered	seared	sheared		steered	smeared	seared	sheared
	snore	store	shore	score		store	snore	shore	score
	stay	stray	tray	say		stray	stay	tray	say
	steak	shake	stank	snake		shake	steak	stank	snake
	straighter	strainer	traitor	trainer		strainer	straighter	traitor	trainer
	subtle	scuttle	scuffle	shuffle		scuttle	subtle	scuffle	shuffle
	supper	summer	suffer	slumber		summer	supper	suffer	slumber
	sure	cure	pure	lure		cure	sure	pure	lure
	tease	teams	teeth	trees		teams	tease	teeth	trees
	tend	penned	bend	mend		penned	tend	bend	mend
	tense	sense	dense	hence		sense	tense	dense	hence
	tike	trite	type	tight		trite	tike	type	tight
	tire	tiger	timer	tighter		tiger	tire	timer	tighter
	tone	throne	lone	phone		throne	tone	lone	phone
	trash	crash	track	crack		crash	trash	track	crack
	trend	friend	tend	fend		friend	trend	tend	fend
	tube	cube	rube	dude		cube	tube	rube	dude
	turf	turn	term	terse		turn	turf	term	terse
	twitch	twist	which	wish		twist	twitch	which	wish
	woke	poke	joke	oak		poke	woke	joke	oak
	wool	wolf	wood	whorl		wolf	wool	wood	whorl
	wrist	risk	lisp	disk		risk	wrist	lisp	disk
	yell	sell	well	bell		sell	yell	well	bell

## Sheet: Visual
Audiovisual Words
Baseline					Baseline
EASY	T	F1	F2	F3	HARD	T	F1	F2	F3
	best	pest	vest	rest		pest	best	vest	rest
	claw	flaw	slaw	law		flaw	claw	slaw	law
	fin	chin	din	tin		chin	fin	din	tin
	frame	flame	aim	lame		flame	frame	aim	lame
	healed	sealed	peeled	shield		sealed	healed	peeled	shield
	pen	den	men	ten		den	pen	men	ten
	snow	show	stow	slow		show	snow	stow	slow
	tea	bee	pea	key		bee	tea	pea	key
	tear	bear	care	wear		bear	tear	care	wear
	tent	sent	bent	went		sent	tent	bent	went
	terse	verse	nurse	purse		verse	terse	nurse	purse
	top	pop	cop	mop		pop	top	cop	mop
	trace	brace	grace	race		brace	trace	grace	race
	trade	grade	braid	prayed		grade	trade	braid	prayed
	verge	verve	surge	serve		verve	verge	surge	serve
	wide	wine	wife	wipe		wine	wide	wife	wipe
	wild	mild	child	piled		mild	wild	child	piled
	win	pin	bin	tin		pin	win	bin	tin
	wore	bore	worn	born		bore	wore	worn	born
	yet	set	net	pet		set	yet	net	pet
Main					Main
EASY					HARD
	abscess	assess	address	access		assess	abscess	address	access
	arc	art	arch	arm		art	arc	arch	arm
	attitude	altitude	aptitude	latitude		altitude	attitude	aptitude	latitude
	back	pack	bat	pat		pack	back	bat	pat
	bake	break	sake	rake		break	bake	sake	rake
	bank	tank	bang	tang		tank	bank	bang	tang
	barrel	peril	carol	feral		peril	barrel	carol	feral
	bass	gas	brass	grass		gas	bass	brass	grass
	beat	peat	peak	beak		peat	beat	peak	beak
	beige	bathe	blaze	braid		bathe	beige	blaze	braid
	bladder	blather	lather	ladder		blather	bladder	lather	ladder
	bloom	broom	gloom	groom		broom	bloom	gloom	groom
	blurred	blurb	heard	herb		blurb	blurred	heard	herb
	bomb	balm	calm	comb		balm	bomb	calm	comb
	bribe	bride	tribe	tried		bride	bribe	tribe	tried
	burning	turning	learning	earning		turning	burning	learning	earning
	candor	cantor	cancer	camper		cantor	candor	cancer	camper
	capture	catcher	captor	candor		catcher	capture	captor	candor
	cast	cash	catch	calf		cash	cast	catch	calf
	cat	hat	fat	sat		hat	cat	fat	sat
	cog	hog	log	bog		hog	cog	log	bog
	curd	curb	curl	curt		curb	curd	curl	curt
	deepen	deacon	beacon	beaten		deacon	deepen	beacon	beaten
	dismayed	decayed	delayed	degrade		decayed	dismayed	delayed	degrade
	drab	drag	crab	crag		drag	drab	crab	crag
	fact	fast	pact	past		fast	fact	pact	past
	fail	bail	mail	pail		bail	fail	mail	pail
	fashion	fatten	fasten	famine		fatten	fashion	fasten	famine
	fate	fake	mate	make		fake	fate	mate	make
	favor	flavor	savor	slaver		flavor	favor	savor	slaver
	field	wield	yield	shield		wield	field	yield	shield
	fighter	finer	whiner	whiter		finer	fighter	whiner	whiter
	flat	flack	flag	flap		flack	flat	flag	flap
	flax	fax	flaps	flats		fax	flax	flaps	flats
	ford	forge	fork	forth		forge	ford	fork	forth
	fort	port	court	sort		port	fort	court	sort
	fruit	root	flute	rude		root	fruit	flute	rude
	grant	grand	plant	planned		grand	grant	plant	planned
	grease	geese	lease	crease		geese	grease	lease	crease
	grieve	grief	breathe	brief		grief	grieve	breathe	brief
	guess	guest	gets	gust		guest	guess	gets	gust
	hive	hide	hike	hype		hide	hive	hike	hype
	hold	hole	mold	mole		hole	hold	mold	mole
	indicate	innovate	insulate	incubate		innovate	indicate	insulate	incubate
	insight	inside	invite	beside		inside	insight	invite	beside
	juggle	jumble	jungle	humble		jumble	juggle	jungle	humble
	lake	late	like	light		late	lake	like	light
	lane	main	lay	may		main	lane	lay	may
	later	labor	layer	laser		labor	later	layer	laser
	lint	hint	mint	tint		hint	lint	mint	tint
	list	fist	gist	mist		fist	list	gist	mist
	map	mat	rat	rap		mat	map	rat	rap
	meat	mean	meek	meal		mean	meat	meek	meal
	meddle	mental	peddle	rental		mental	meddle	peddle	rental
	mess	mesh	mass	mash		mesh	mess	mass	mash
	mitten	mutton	bitten	button		mutton	mitten	bitten	button
	much	mutt	mush	muck		mutt	much	mush	muck
	mussels	missiles	bustles	bristles		missiles	mussels	bustles	bristles
	muzzle	muffle	muscle	muddle		muffle	muzzle	muscle	muddle
	nest	test	next	text		test	nest	next	text
	numb	none	dumb	done		none	numb	dumb	done
	parking	parting	barring	barking		parting	parking	barring	barking
	phase	phrase	graze	gaze		phrase	phase	graze	gaze
	pig	pit	big	bit		pit	pig	big	bit
	pill	bill	mill	kill		bill	pill	mill	kill
	player	layer	slayer	prayer		layer	player	slayer	prayer
	power	powder	cower	louder		powder	power	cower	louder
	proud	plowed	cloud	crowd		plowed	proud	cloud	crowd
	punch	punt	hunt	hunch		punt	punch	hunt	hunch
	purse	perch	perk	purge		perch	purse	perk	purge
	real	heal	peel	deal		heal	real	peel	deal
	rider	rudder	raider	riser		rudder	rider	raider	riser
	ring	king	wing	sing		king	ring	wing	sing
	rushing	brushing	crushing	flushing		brushing	rushing	crushing	flushing
	scroll	stroll	stole	soul		stroll	scroll	stole	soul
	seem	seen	seethe	seize		seen	seem	seethe	seize
	setter	sender	center	sensor		sender	setter	center	sensor
	shame	shave	same	save		shave	shame	same	save
	share	chair	sharp	chart		chair	share	sharp	chart
	sniff	skiff	stiff	smith		skiff	sniff	stiff	smith
	sour	hour	tower	shower		hour	sour	tower	shower
	spider	slider	cider	cypher		slider	spider	cider	cypher
	sport	spore	sort	sore		spore	sport	sort	sore
	spy	sky	sty	sly		sky	spy	sty	sly
	stroke	spoke	smoke	soak		spoke	stroke	smoke	soak
	swayed	stayed	shade	spade		stayed	swayed	shade	spade
	sweat	swept	wet	wept		swept	sweat	wet	wept
	tome	dome	home	roam		dome	tome	home	roam
	truce	truth	tooth	troop		truth	truce	tooth	troop
	waiver	wafer	wager	wader		wafer	waiver	wager	wader
	wallow	swallow	follow	hollow		swallow	wallow	follow	hollow
	warning	warring	warping	warming		warring	warning	warping	warming
	wasted	waited	basted	baited		waited	wasted	basted	baited
	weaker	weaver	beaver	beaker		weaver	weaker	beaver	beaker
	weed	wean	weep	week		wean	weed	weep	week
	welch	welt	weld	wealth		welt	welch	weld	wealth
	wince	mince	prince	since		mince	wince	prince	since
	woolen	wooden	woman	warden		wooden	woolen	woman	warden
	worms	words	terms	towards		words	worms	terms	towards
	write	white	hype	ripe		white	write	hype	ripe

## Sheet: Phoneme
Auditory Phonemes
Baseline					Baseline
EASY	T	F1	F2	F3	HARD	T	F1	F2	F3
	aka	ara	aya	awa		iji	ibi	idi	ithi
	ishi	ivi	imi	ini		ufu	umu	uyu	ulu
	owo	osho	oro	olo		asa	ara	aya	ama
	uchu	ulu	uwu	umu		oho	oro	oyo	owo
	iwi	ibi	isi	ili		umu	ulu	utu	uyu
	oyo	oso	opo	ofo		ara	afa	ama	aja
	ana	aya	acha	ara		oko	oro	oyo	owo
	isi	ithi	ipi	ichi		ava	asha	ada	aga
	uwu	ushu	uru	uchu		imi	ishi	iri	ichi
	olo	osho	oko	opo		uku	uru	uyu	uwu
	awa	asha	ara	acha		ili	ishi	iki	ipi
	ibi	iwi	isi	ili		aya	asa	apa	afa
	uyu	ulu	unu	utu		oso	odo	oko	ovo
	oto	ocho	omo	owo		ulu	ushu	uku	upu
	ara	apa	ata	aja		ipi	idi	ifi	igi
	iti	ichi	imi	iwi		asha	aza	ama	ana
	ufu	umu	uyu	ulu		ihi	imi	ini	ili
	oko	oro	oyo	owo		unu	uyu	uchu	uru
	asa	ara	aya	ama		iki	ishi	ini	ili
	imi	ibi	ifi	isi		oto	ogo	oro	ozo
Main					Main
EASY					HARD
	aba	aka	ama	ava		aba	ata	atha	aza
	acha	ala	awa	ama		acha	afa	asa	ala
	acha	apa	aka	ata		acha	ala	awa	ama
	ada	apa	aka	ava		ada	atha	asa	aja
	afa	ama	aya	ala		afa	ama	aya	ala
	afa	apa	ata	awa		afa	apa	ata	awa
	afa	apa	ata	awa		afa	atha	aza	acha
	aga	ata	ava	aza		aga	atha	apa	aja
	aja	aba	ada	aga		aja	aba	ada	aga
	aja	asha	ara	aza		aja	aya	ava	atha
	aka	aba	ada	afa		aka	asa	ama	acha
	aka	ara	aya	awa		ala	aza	aya	acha
	ala	awa	ama	ada		ama	asha	ara	acha
	ama	aba	afa	asa		apa	asa	ara	aga
	apa	ada	afa	aga		ara	afa	ama	aja
	ara	afa	ama	aja		ara	apa	ata	aja
	ara	apa	ata	aja		asa	ara	aya	ama
	asa	ada	aka	ava		asa	atha	apa	acha
	asa	ara	aya	ama		asha	apa	atha	aja
	asha	ava	aka	ata		asha	aza	ama	ana
	ata	aga	ara	aza		ata	aba	afa	asha
	atha	afa	asa	aja		atha	aga	aba	ada
	ava	aja	aba	asa		ava	asha	ada	aga
	awa	aba	asa	ala		awa	afa	ata	aka
	aya	aga	aja	ata		aya	ala	asa	ata
	aza	afa	asha	aga		aza	aba	asha	ata
	ibi	iki	imi	ivi		ibi	iti	ithi	izi
	ichi	ifi	isi	ini		ichi	ifi	isi	ini
	ichi	ipi	iki	iti		ichi	ili	iwi	imi
	idi	ipi	iki	ivi		idi	ithi	isi	iji
	ifi	imi	iyi	ili		ifi	imi	iyi	ili
	ifi	ipi	iti	iwi		ifi	ithi	izi	ichi
	igi	iti	ivi	izi		igi	ithi	ipi	ifi
	ihi	imi	ini	ili		ihi	imi	ini	ili
	ihi	ipi	iti	iki		ihi	izi	ithi	ivi
	iji	ishi	iri	izi		iji	iyi	ivi	ithi
	iki	ishi	ini	ili		iki	ibi	idi	ifi
	iki	isi	imi	ichi		iki	ishi	ini	ili
	ili	ishi	iki	ipi		ili	ishi	iki	ipi
	ili	iwi	imi	idi		ili	izi	iyi	ichi
	imi	ibi	ifi	isi		imi	ishi	iri	ichi
	ini	ipi	idi	iki		ini	ifi	izi	ishi
	ipi	idi	ifi	igi		ipi	isi	iri	ini
	iri	ipi	iti	iji		iri	ifi	imi	iji
	ishi	ivi	iki	iti		ishi	ipi	ithi	iji
	isi	idi	iki	ivi		isi	idi	iki	ivi
	ithi	ifi	isi	iji		ithi	igi	ibi	idi
	iti	igi	iri	izi		iti	ibi	ifi	ishi
	ivi	iji	ibi	isi		ivi	ishi	idi	igi
	iwi	ibi	isi	ili		iwi	ifi	iti	iki
	iyi	igi	ili	ini		iyi	ili	ini	iti
	odo	opo	oko	ovo		odo	otho	oso	ojo
	ofo	omo	oyo	olo		ofo	omo	oyo	olo
	ofo	opo	oto	owo		ofo	otho	ozo	omo
	ogo	oto	ovo	ozo		ogo	otho	opo	ojo
	oho	omo	ono	olo		oho	omo	ono	olo
	oho	ozo	otho	ovo		oho	opo	oto	oko
	ojo	osho	oro	ozo		ojo	oyo	ovo	otho
	oko	oho	odo	ofo		oko	oro	oyo	owo
	oko	oro	oyo	owo		oko	oso	omo	ofo
	olo	owo	omo	odo		olo	ozo	oyo	opo
	omo	oho	ofo	oso		omo	olo	oto	oyo
	omo	olo	oto	oyo		omo	osho	oro	olo
	opo	odo	ofo	ogo		opo	oso	oro	oho
	oro	opo	oto	ojo		oro	ofo	omo	owo
	osho	ovo	oko	oto		osho	opo	otho	ojo
	osho	ozo	omo	olo		osho	ozo	omo	olo
	oso	odo	oko	ovo		oso	otho	opo	omo
	otho	ofo	oso	ojo		otho	ogo	oho	odo
	oto	ogo	oro	ozo		oto	oho	ofo	osho
	ovo	ojo	oho	oso		ovo	osho	odo	ogo
	owo	oho	oso	olo		owo	ofo	oto	oko
	oyo	ogo	ojo	oho		oyo	olo	omo	oto
	ozo	ofo	osho	ogo		ozo	olo	oho	oto
	ubu	uku	umu	uvu		ubu	utu	uthu	uzu
	uchu	ulu	uwu	umu		uchu	ufu	usu	unu
	uchu	upu	uku	utu		uchu	ulu	uwu	umu
	udu	upu	uku	uvu		udu	uthu	usu	uju
	ufu	umu	uyu	ulu		ufu	umu	uyu	ulu
	ufu	upu	utu	uwu		ufu	uthu	uzu	uchu
	ugu	utu	uvu	uzu		ugu	uthu	upu	uju
	uhu	upu	utu	uku		uhu	uzu	uthu	uvu
	uju	ushu	uru	uzu		uju	uyu	uvu	uthu
	uku	usu	umu	uchu		uku	ubu	udu	ufu
	ulu	uwu	umu	udu		ulu	uzu	uyu	uchu
	umu	ubu	ufu	usu		umu	ushu	uru	uchu
	unu	upu	udu	uku		unu	ufu	uzu	ushu
	upu	udu	ufu	ugu		upu	ushu	uchu	ulu
	upu	ushu	uchu	ulu		upu	usu	uru	unu
	uru	upu	utu	uju		uru	ufu	umu	uju
	uru	uwu	usu	unu		uru	uwu	usu	unu
	ushu	uvu	uku	utu		ushu	upu	uthu	uju
	usu	udu	uku	uvu		usu	uthu	upu	uchu
	uthu	ufu	usu	uju		uthu	ugu	ubu	udu
	utu	uchu	umu	uwu		utu	ubu	ufu	ushu
	utu	ugu	uru	uzu		utu	uchu	umu	uwu
	uvu	uju	ubu	usu		uvu	ushu	udu	ugu
	uwu	ubu	usu	ulu		uwu	ufu	utu	uku
	uyu	ugu	uju	unu		uyu	ulu	unu	utu
	uzu	ufu	ushu	ugu		uzu	ubu	unu	utu

## Sheet: Environmental
Auditory Environmental Sounds
Baseline					Baseline
EASY	T	F1	F2	F3	HARD	T	F1	F2	F3
	horse	cow	alarm_clock	phone_ringing		cell_phone	frog	engine_starting	ping_pong
	elephant	boat_horn	lawn_mower	thunder		wind_chimes	monkeys	guitar	cash_register
	train_whistle	racecar	wolf	whales		tambourine	pig_squeal	running_water	dishes_rattling
	owl	turkey	car_horn	flute		truck_backing_up	fireworks	pigeon_cooing	dolphin
	violin	cricket	printer	drill		door_knocker	soda_can	cards_shuffling	drums
	piano	dog_whining	bell_clanging	bird		car_door	coin_dropping	glass_breaking	diving_board
	rooster	car_horn	dolphin	fireworks		cymbal	bell	teapot	slot_machine
	cash_register	bird_chirping	tea_pot	wind_chimes		glass_breaking	whip_crack	door_opening	chopping_food
	cuckoo_clock	typewriter	keys_jingling	guitar		ice_in_a_glass	ping_pong	monkeys	xylophone
	cat	duck	printer	car_horn		airplane_passing	rock_splashing_into_water	cymbals_swelling	gun_shots
	frog	cell_phone	engine_starting	ping_pong		cow	horse	alarm_clock	phone_ringing
	monkeys	wind_chimes	guitar	cash_register		boat_horn	elephant	lawn_mower	thunder
	pig	tambourine	running_water	dishes_rattling		racecar	train_whistle	wolf	whales
	fireworks	truck_backing_up	pigeon_cooing	dolphin		turkeys	owl	car_horn	flute
	soda_can	knocking	cards_shuffling	drums		cricket	violin	printer	drill
	coin_dropping	car_door	glass_breaking	diving_board		dog_whining	piano	bell_clanging	bird
	bell	cymbal	teapot	slot_machine		car_horn	rooster	dolphin	fireworks
	whip_crack	glass_breaking	door_opening	chopping_food		bird_chirping	cash_register	teapot	wind_chimes
	ping_pong	ice_in_a_glass	monkeys	xylophone		typewriter	cuckoo_clock	keys_jingling	guitar
	rock_splashing_into_water	airplane_passing	cymbals_swelling	gun_shots		duck	cat	printer	car_horn
Main					Main
EASY					HARD
	horse	cow	alarm_clock	phone_ringing		cow	horse	alarm_clock	phone_ringing
	elephant	boat_horn	lawn_mower	thunder		boat_horn	elephant	lawn_mower	thunder
	train_whistle	racecar	wolf	whales		racecar	train_whistle	wolf	whales
	owl	turkey	car_horn	flute		turkeys	owl	car_horn	flute
	violin	cricket	printer	drill		cricket	violin	printer	drill
	piano	dog_whining	bell_clanging	bird		dog_whining	piano	bell_clanging	bird
	rooster	car_horn	dolphin	fireworks		car_horn	rooster	dolphin	fireworks
	cash_register	bird_chirping	tea_pot	wind_chimes		bird_chirping	cash_register	teapot	wind_chimes
	cuckoo_clock	typewriter	keys_jingling	guitar		typewriter	cuckoo_clock	keys_jingling	guitar
	cat	duck	printer	car_horn		duck	cat	printer	car_horn
	frog	cell_phone	engine_starting	ping_pong		cell_phone	frog	engine_starting	ping_pong
	monkeys	wind_chimes	guitar	cash_register		wind_chimes	monkeys	guitar	cash_register
	pig	tambourine	running_water	dishes_rattling		tambourine	pig_squeal	running_water	dishes_rattling
	fireworks	truck_backing_up	pigeon_cooing	dolphin		truck_backing_up	fireworks	pigeon_cooing	dolphin
	soda_can	knocking	cards_shuffling	drums		door_knocker	soda_can	cards_shuffling	drums
	coin_dropping	car_door	glass_breaking	diving_board		car_door	coin_dropping	glass_breaking	diving_board
	bell	cymbal	teapot	slot_machine		cymbal	bell	teapot	slot_machine
	whip_crack	glass_breaking	door_opening	chopping_food		glass_breaking	whip_crack	door_opening	chopping_food
	ping_pong	ice_cubes_falling	monkeys	xylophone		ice_in_a_glass	ping_pong	monkeys	xylophone
	rock_splashing_into_water	airplane_passing	cymbals_swelling	gun_shots		airplane_passing	rock_splashing_into_water	cymbals_swelling	gun_shots
	wind_blowing	flute	eagle	alarm_clock		flute	wind_blowing	eagle	alarm_clock
	phone	doorbell	ping_pong	pigeon		doorbell	phone	ping_pong	pigeon
	puppy_barking	tropical_bird	pig	knocking_on_door		tropical_bird	puppy_barking	pig	knocking_on_door
	train_on_tracks	typing_on_keyboard	dogs_barking	thunder		typing_on_keyboard	train_on_track	dogs_barking	thunder
	clock	helicopter	typing_on_keyboard	crickets		helicopter	clock	keyboard_typing	crickets
	car_starting	crow	steam_whistle	rotary_phone		crow	car_starting	steam_whistle	rotary_phone
	pool_balls	keys_jingling	tires_screeching	chickens_clucking		keys_jingling	pool_balls	tires_screeching	chickens_clucking
	dog_barking	thunder	coins_dropping	frog		thunder	dog_barking	coins_dropping	frog
	sheep	water_bubbling	vacuum	phone_ringing		water_bubbling	sheep	vacuum	phone_ringing
	rain	bees	birds_chirping	glass_breaking		bees	rain	birds_chirping	glass_breaking
	guitar_chord	jackhammer	sheep	typewriter		jackhammer	guitar	sheep	typewriter
	bowling	drums	helicopter	gun_shots		drums	bowling	helicopter	gun_shots
	guitar_riff	trolley_bell	elephant	copier		trolley_bell	guitar_riff	elephant	copier
	alarm_clock	ambulance_siren	whale	trumpet		ambulance_siren	alarm_clock	whale	trumpet
	trumpet	duck_quacking	fire_alarm	drill		duck_quacking	trumpet	fire_alarm	drill
	chicken	door_creaking	bike_horn	monkey		door_creaking	chicken	bike_horn	monkey
	gun_cocking	printer	soda_can_opening	bird_calls		printer	drums	soda_can_opening	bird_calls
	tea_kettle	clarinet	seagull	crickets		clarinet	tea_kettle	seagull	crickets
	water_running	bongo_drums	broom_sweeping	dogs_barking		bongo_drums	water_running	broom_sweeping	dogs_barking
	train_horn	microwave	elephant	tuba		microwave	train_horn	elephant	tuba
	gun_shots	dolphin	ocean_waves	dishes_rattling		dolphin	gun_shots	ocean_waves	dishes_rattling
	wolf	music_box	train_whistle	airplane		music_box	wolf	train_whistle	airplane
	gong	water_dripping	clarinet	striking_a_match		water_dripping	gong	clarinet	striking_a_match
	drill	saxophone	scissors	teapot		saxophone	drill	scissors	teapot
	whistle	computer_startup	grasshopper	toaster_popping_up		computer_startup	whistle	grasshopper	toaster_popping_up
	phone_ringing	ocean_waves	engine	train_on_track		ocean_waves	phone_ringing	engine	train_on_track
	siren	running_water	sheep	microwave		running_water	siren	sheep	microwave
	chainsaw	shuffling_cards	thunder	cannon_firing		shuffling_cards	chainsaw	thunder	cannon_firing
	bird_squeaking	sonar_ping	saxophone	typewriter		sonar_ping	bird_squeaking	saxophone	typewriter
	lion	tuba	telephone	duck		tuba	lion	telephone	duck
	bell_ring	door_rattling	tuba	pen_clicking		door_rattling	bell_ring	tuba	pen_clicking
	phone_vibrating	owl_hooting	doorbell	car_door_closing		owl_hooting	phone_vibrating	doorbell	car_door_closing
	bird_cawing	violin_tuning	trolley_bell	wind_howling		violin_tuning	bird_cawing	trolley_bell	wind_howling
	seal_barking	dishes_rattling	broom_sweeping	rooster		dishes_rattling	seal_barking	broom_sweeping	rooster
	striking_a_match	golf_club	puppy_crying	text_message		golf_club	striking_a_match	puppy_crying	text_message
	toilet_flushing	corks_popping	coins_dropping	cat		corks_popping	toilet_flushing	coins_dropping	cat
	paper_unfolding	bee_buzzing	ocean_waves	fireworks		bee_buzzing	paper_ripping	ocean_waves	fireworks
	fire	velcro	piano	owl		velcro	fire	piano	owl
	scissors	eggs_cracking	pig_squeal	racecar		eggs_cracking	scissors	pig_squeal	racecar
	rotary_phone	basketball_bouncing	bowling_pins	crickets		basketball_bouncing	rotary_phone	bowling_pins	crickets
	horse	cow	alarm_clock	phone_ringing		cow	horse	alarm_clock	phone_ringing
	elephant	boat_horn	lawn_mower	thunder		boat_horn	elephant	lawn_mower	thunder
	train_whistle	racecar	wolf	whales		racecar	train_whistle	wolf	whales
	owl	turkey	car_horn	flute		turkeys	owl	car_horn	flute
	violin	cricket	printer	drill		cricket	violin	printer	drill
	piano	dog_whining	bell_clanging	bird		dog_whining	piano	bell_clanging	bird
	rooster	car_horn	dolphin	fireworks		car_horn	rooster	dolphin	fireworks
	cash_register	bird_chirping	tea_pot	wind_chimes		bird_chirping	cash_register	teapot	wind_chimes
	cuckoo_clock	typewriter	keys_jingling	guitar		typewriter	cuckoo_clock	keys_jingling	guitar
	cat	duck	printer	car_horn		duck	cat	printer	car_horn
	frog	cell_phone	engine_starting	ping_pong		cell_phone	frog	engine_starting	ping_pong
	monkeys	wind_chimes	guitar	cash_register		wind_chimes	monkeys	guitar	cash_register
	pig	tambourine	running_water	dishes_rattling		tambourine	pig_squeal	running_water	dishes_rattling
	fireworks	truck_backing_up	pigeon_cooing	dolphin		truck_backing_up	fireworks	pigeon_cooing	dolphin
	soda_can	knocking	cards_shuffling	drums		door_knocker	soda_can	cards_shuffling	drums
	coin_dropping	car_door	glass_breaking	diving_board		car_door	coin_dropping	glass_breaking	diving_board
	bell	cymbal	teapot	slot_machine		cymbal	bell	teapot	slot_machine
	whip_crack	glass_breaking	door_opening	chopping_food		glass_breaking	whip_crack	door_opening	chopping_food
	ping_pong	ice_cubes_falling	monkeys	xylophone		ice_in_a_glass	ping_pong	monkeys	xylophone
	rock_splashing_into_water	airplane_passing	cymbals_swelling	gun_shots		airplane_passing	rock_splashing_into_water	cymbals_swelling	gun_shots
	wind_blowing	flute	eagle	alarm_clock		flute	wind_blowing	eagle	alarm_clock
	phone	doorbell	ping_pong	pigeon		doorbell	phone	ping_pong	pigeon
	puppy_barking	tropical_bird	pig	knocking_on_door		tropical_bird	puppy_barking	pig	knocking_on_door
	train_on_tracks	typing_on_keyboard	dogs_barking	thunder		typing_on_keyboard	train_on_track	dogs_barking	thunder
	clock	helicopter	typing_on_keyboard	crickets		helicopter	clock	keyboard_typing	crickets
	car_starting	crow	steam_whistle	rotary_phone		crow	car_starting	steam_whistle	rotary_phone
	pool_balls	keys_jingling	tires_screeching	chickens_clucking		keys_jingling	pool_balls	tires_screeching	chickens_clucking
	dog_barking	thunder	coins_dropping	frog		thunder	dog_barking	coins_dropping	frog
	sheep	water_bubbling	vacuum	phone_ringing		water_bubbling	sheep	vacuum	phone_ringing
	rain	bees	bird_chirping	glass_breaking		bees	rain	birds_chirping	glass_breaking
	guitar_chord	jackhammer	sheep	typewriter		jackhammer	guitar	sheep	typewriter
	bowling	drums	helicopter	gun_shots		drums	bowling	helicopter	gun_shots
	guitar_riff	trolley_bell	elephant	copier		trolley_bell	guitar_riff	elephant	copier
	alarm_clock	ambulance_siren	whale	trumpet		ambulance_siren	alarm_clock	whale	trumpet
	trumpet	duck_quacking	fire_alarm	drill		duck_quacking	trumpet	fire_alarm	drill
	chicken	door_creaking	bike_horn	monkey		door_creaking	chicken	bike_horn	monkey
	gun_cocking	printer	soda_can_opening	bird_calls		printer	drums	soda_can_opening	bird_calls
	tea_kettle	clarinet	seagull	crickets		clarinet	tea_kettle	seagull	crickets
	water_running	bongo_drums	broom_sweeping	dogs_barking		bongo_drums	water_running	broom_sweeping	dogs_barking
	train_horn	microwave	elephant	tuba		microwave	train_horn	elephant	tuba
