# Supplementary material for: Motor engagement relates to accurate perception of phonemes and audiovisual words, but not auditory words
Source: Commun Biol. 2021 Jan 25;4:108. doi: 10.1038/s42003-020-01634-5 (PMC7835217; doi:10.1038/s42003-020-01634-5)
Supplement: Supplementary file 5 — Supplementary Data 2 [file 42003_2020_1634_MOESM5_ESM.xlsx]

## Sheet: Sheet1
SubID	Behavioral Scores (adaptive staircase average % correct)								Lipread (% correct)
	Aud		AV		Env		Phon
	Easy	Hard	Easy	Hard	Easy	Hard	Easy	Hard
S01	82	51	77	49	82	46	76	51	37.5
S03	78	59	82	56	80	59	75	48	23.75
S05	80	44	75	40	78	51	78	48	20
S07	82	48	82	52	81	57	79	51	30
S08	76	51	79	49	76	47	78	48	26.25
S10	77	43	78	41	86	52	73	49	23.75
S12	84	55	87	59	69	57	76	58	31.25
S14	78	58	84	49	79	45	81	45	38.75
S16	82	42	79	49	82	53	82	53	33.75
S17	73	49	88	49	80	61	77	42	33.75
S18	74	46	75	52	78	50	73	55	32.5
S19	76	47	87	55	84	60	69	51	27.5
S21	75	64	79	47	80	48	78	49	26.25
S24	84	51	83	51	84	56	76	44	27.5
S25	80	46	85	48	79	48	78	49	28.75
S30	82	44	86	50	75	49	87	51	26.25
S32	80	45	82	49	81	54	76	42	21.25
S33	78	49	85	59	73	47	80	50	31.25
S34	85	52	84	53	81	56	80	46	36.25
S35	79	51	77	46	79	53	79	53	22.5
S37	80	51	82	46	79	56	82	40	22.5
S38	77	51	75	44	79	53	69	45	28.8
S39	81	49	80	60	79	60	75	46	27.2
S40	78	43	85	51	83	49	73	47	32.5
