# Supplementary material for: Motor engagement relates to accurate perception of phonemes and audiovisual words, but not auditory words
Source: Commun Biol. 2021 Jan 25;4:108. doi: 10.1038/s42003-020-01634-5 (PMC7835217; doi:10.1038/s42003-020-01634-5)
Supplement: Supplementary file 6 — Supplementary Data 3 [file 42003_2020_1634_MOESM6_ESM.xlsx]

## Sheet: LeftSensorimotorEEGMeans
	Subject	IC_Names	Mean EEG Power in TF Window	Condition	Difficulty	Accuracy
1969	S01	S0102.set_1	NA	AV	Easy	Incorrect
1970	S05	S0501.set_1	-0.0222996	AV	Easy	Incorrect
1971	S05	S0502.set_1	1.19501	AV	Easy	Incorrect
1972	S05	S0502.set_2	-1.00396	AV	Easy	Incorrect
1973	S07	S0701.set_1	-0.855871	AV	Easy	Incorrect
1974	S07	S0702.set_1	-3.60174	AV	Easy	Incorrect
1975	S08	S0803.set_1	-0.945543	AV	Easy	Incorrect
1976	S10	S1003.set_1	0.162399	AV	Easy	Incorrect
1977	S10	S1004.set_1	2.69059	AV	Easy	Incorrect
1978	S10	S1004.set_2	0.256461	AV	Easy	Incorrect
1979	S12	S1204.set_1	0.448839	AV	Easy	Incorrect
1980	S14	S1404.set_1	1.20849	AV	Easy	Incorrect
1981	S14	S1404.set_2	-0.987452	AV	Easy	Incorrect
1982	S14	S1404.set_3	0.0114471	AV	Easy	Incorrect
1983	S16	S1603.set_1	1.84886	AV	Easy	Incorrect
1984	S16	S1603.set_2	-1.20826	AV	Easy	Incorrect
1985	S16	S1603.set_3	-0.546983	AV	Easy	Incorrect
1986	S16	S1604.set_1	2.9805	AV	Easy	Incorrect
1987	S16	S1604.set_2	2.78907	AV	Easy	Incorrect
1988	S16	S1604.set_3	0.936077	AV	Easy	Incorrect
1989	S17	S1701.set_1	-2.09394	AV	Easy	Incorrect
1990	S17	S1702.set_1	-0.730222	AV	Easy	Incorrect
1991	S18	S1804.set_1	-0.921345	AV	Easy	Incorrect
1992	S19	S1902.set_1	-0.334111	AV	Easy	Incorrect
1993	S21	S2103.set_1	-1.02911	AV	Easy	Incorrect
1994	S21	S2104.set_1	-0.340164	AV	Easy	Incorrect
1995	S24	S2401.set_1	-0.362818	AV	Easy	Incorrect
1996	S24	S2401.set_2	0.0412587	AV	Easy	Incorrect
1997	S24	S2402.set_1	0.068392	AV	Easy	Incorrect
1998	S24	S2402.set_2	0.89912	AV	Easy	Incorrect
1999	S24	S2402.set_3	0.0774735	AV	Easy	Incorrect
2000	S24	S2402.set_4	0.748407	AV	Easy	Incorrect
2001	S24	S2402.set_5	1.65842	AV	Easy	Incorrect
2002	S25	S2504.set_1	1.04753	AV	Easy	Incorrect
2003	S25	S2504.set_2	0.408753	AV	Easy	Incorrect
2004	S25	S2504.set_3	0.254794	AV	Easy	Incorrect
2005	S30	S3003.set_1	-2.41337	AV	Easy	Incorrect
2006	S30	S3004.set_1	3.13654	AV	Easy	Incorrect
2007	S30	S3004.set_2	-1.01926	AV	Easy	Incorrect
2008	S32	S3204.set_1	0.592197	AV	Easy	Incorrect
2009	S32	S3204.set_2	-1.76891	AV	Easy	Incorrect
2010	S33	S3301.set_1	-1.35206	AV	Easy	Incorrect
2011	S33	S3302.set_1	-1.09172	AV	Easy	Incorrect
2012	S33	S3302.set_2	0.171607	AV	Easy	Incorrect
2013	S34	S3403.set_1	2.36706	AV	Easy	Incorrect
2014	S34	S3403.set_2	2.37781	AV	Easy	Incorrect
2015	S34	S3403.set_3	2.51397	AV	Easy	Incorrect
2016	S34	S3404.set_1	2.15125	AV	Easy	Incorrect
2017	S34	S3404.set_2	NA	AV	Easy	Incorrect
2018	S34	S3404.set_3	0.775623	AV	Easy	Incorrect
2019	S34	S3404.set_4	2.01523	AV	Easy	Incorrect
2020	S35	S3501.set_1	-2.96769	AV	Easy	Incorrect
2021	S35	S3502.set_1	-1.37864	AV	Easy	Incorrect
2022	S35	S3502.set_2	-0.301421	AV	Easy	Incorrect
2023	S35	S3502.set_3	-0.0393963	AV	Easy	Incorrect
2024	S37	S3704.set_1	-1.37486	AV	Easy	Incorrect
2025	S38	S3803.set_1	0.158614	AV	Easy	Incorrect
2026	S38	S3803.set_2	-1.10041	AV	Easy	Incorrect
2027	S38	S3803.set_3	1.61953	AV	Easy	Incorrect
2028	S38	S3804.set_1	-0.107117	AV	Easy	Incorrect
2029	S38	S3804.set_2	0.653053	AV	Easy	Incorrect
2030	S40	S4003.set_1	-3.21231	AV	Easy	Incorrect
2031	S40	S4004.set_1	0.377498	AV	Easy	Incorrect
2032	S40	S4004.set_2	-1.30205	AV	Easy	Incorrect
2033	S01	S0102.set_1	NA	AV	Easy	Correct
2034	S05	S0501.set_1	-1.70904	AV	Easy	Correct
2035	S05	S0502.set_1	-0.360512	AV	Easy	Correct
2036	S05	S0502.set_2	-1.53914	AV	Easy	Correct
2037	S07	S0701.set_1	-0.031037	AV	Easy	Correct
2038	S07	S0702.set_1	-1.12887	AV	Easy	Correct
2039	S08	S0803.set_1	-0.292143	AV	Easy	Correct
2040	S10	S1003.set_1	-0.794697	AV	Easy	Correct
2041	S10	S1004.set_1	-0.854994	AV	Easy	Correct
2042	S10	S1004.set_2	0.200253	AV	Easy	Correct
2043	S12	S1204.set_1	0.371837	AV	Easy	Correct
2044	S14	S1404.set_1	0.614867	AV	Easy	Correct
2045	S14	S1404.set_2	0.516588	AV	Easy	Correct
2046	S14	S1404.set_3	0.62245	AV	Easy	Correct
2047	S16	S1603.set_1	1.16601	AV	Easy	Correct
2048	S16	S1603.set_2	0.0811804	AV	Easy	Correct
2049	S16	S1603.set_3	-0.189747	AV	Easy	Correct
2050	S16	S1604.set_1	NA	AV	Easy	Correct
2051	S16	S1604.set_2	-1.28318	AV	Easy	Correct
2052	S16	S1604.set_3	0.0474561	AV	Easy	Correct
2053	S17	S1701.set_1	-0.548806	AV	Easy	Correct
2054	S17	S1702.set_1	0.225205	AV	Easy	Correct
2055	S18	S1804.set_1	-0.741611	AV	Easy	Correct
2056	S19	S1902.set_1	0.261896	AV	Easy	Correct
2057	S21	S2103.set_1	-0.9632	AV	Easy	Correct
2058	S21	S2104.set_1	-0.431099	AV	Easy	Correct
2059	S24	S2401.set_1	-0.25953	AV	Easy	Correct
2060	S24	S2401.set_2	0.117894	AV	Easy	Correct
2061	S24	S2402.set_1	0.189404	AV	Easy	Correct
2062	S24	S2402.set_2	0.0136824	AV	Easy	Correct
2063	S24	S2402.set_3	-1.35788	AV	Easy	Correct
2064	S24	S2402.set_4	0.609479	AV	Easy	Correct
2065	S24	S2402.set_5	0.100692	AV	Easy	Correct
2066	S25	S2504.set_1	-0.287082	AV	Easy	Correct
2067	S25	S2504.set_2	-0.384249	AV	Easy	Correct
2068	S25	S2504.set_3	0.281722	AV	Easy	Correct
2069	S30	S3003.set_1	-0.800168	AV	Easy	Correct
2070	S30	S3004.set_1	-1.06327	AV	Easy	Correct
2071	S30	S3004.set_2	-0.114765	AV	Easy	Correct
2072	S32	S3204.set_1	0.536793	AV	Easy	Correct
2073	S32	S3204.set_2	-1.37933	AV	Easy	Correct
2074	S33	S3301.set_1	0.116671	AV	Easy	Correct
2075	S33	S3302.set_1	-1.05408	AV	Easy	Correct
2076	S33	S3302.set_2	0.785361	AV	Easy	Correct
2077	S34	S3403.set_1	0.435588	AV	Easy	Correct
2078	S34	S3403.set_2	0.751344	AV	Easy	Correct
2079	S34	S3403.set_3	0.897011	AV	Easy	Correct
2080	S34	S3404.set_1	NA	AV	Easy	Correct
2081	S34	S3404.set_2	NA	AV	Easy	Correct
2082	S34	S3404.set_3	1.53061	AV	Easy	Correct
2083	S34	S3404.set_4	1.08314	AV	Easy	Correct
2084	S35	S3501.set_1	-1.48888	AV	Easy	Correct
2085	S35	S3502.set_1	-2.63653	AV	Easy	Correct
2086	S35	S3502.set_2	-0.367888	AV	Easy	Correct
2087	S35	S3502.set_3	0.353101	AV	Easy	Correct
2088	S37	S3704.set_1	0.138061	AV	Easy	Correct
2089	S38	S3803.set_1	-0.411717	AV	Easy	Correct
2090	S38	S3803.set_2	-1.11471	AV	Easy	Correct
2091	S38	S3803.set_3	-0.949821	AV	Easy	Correct
2092	S38	S3804.set_1	-0.848967	AV	Easy	Correct
2093	S38	S3804.set_2	0.228258	AV	Easy	Correct
2094	S40	S4003.set_1	-1.29113	AV	Easy	Correct
2095	S40	S4004.set_1	-0.0257208	AV	Easy	Correct
2096	S40	S4004.set_2	-0.0045458	AV	Easy	Correct
2097	S01	S0102.set_1	NA	AV	Hard	Incorrect
2098	S05	S0501.set_1	1.74681	AV	Hard	Incorrect
2099	S05	S0502.set_1	0.315699	AV	Hard	Incorrect
2100	S05	S0502.set_2	-0.409428	AV	Hard	Incorrect
2101	S07	S0701.set_1	0.887504	AV	Hard	Incorrect
2102	S07	S0702.set_1	0.223369	AV	Hard	Incorrect
2103	S08	S0803.set_1	-0.913446	AV	Hard	Incorrect
2104	S10	S1003.set_1	1.03449	AV	Hard	Incorrect
2105	S10	S1004.set_1	-0.705412	AV	Hard	Incorrect
2106	S10	S1004.set_2	0.093656	AV	Hard	Incorrect
2107	S12	S1204.set_1	-0.357492	AV	Hard	Incorrect
2108	S14	S1404.set_1	0.272018	AV	Hard	Incorrect
2109	S14	S1404.set_2	0.15881	AV	Hard	Incorrect
2110	S14	S1404.set_3	-0.363329	AV	Hard	Incorrect
2111	S16	S1603.set_1	0.574964	AV	Hard	Incorrect
2112	S16	S1603.set_2	-0.602746	AV	Hard	Incorrect
2113	S16	S1603.set_3	-0.373134	AV	Hard	Incorrect
2114	S16	S1604.set_1	0.481828	AV	Hard	Incorrect
2115	S16	S1604.set_2	-0.210059	AV	Hard	Incorrect
2116	S16	S1604.set_3	1.14993	AV	Hard	Incorrect
2117	S17	S1701.set_1	NA	AV	Hard	Incorrect
2118	S17	S1702.set_1	0.896907	AV	Hard	Incorrect
2119	S18	S1804.set_1	-1.00992	AV	Hard	Incorrect
2120	S19	S1902.set_1	0.616699	AV	Hard	Incorrect
2121	S21	S2103.set_1	-0.435008	AV	Hard	Incorrect
2122	S21	S2104.set_1	0.0788956	AV	Hard	Incorrect
2123	S24	S2401.set_1	0.954311	AV	Hard	Incorrect
2124	S24	S2401.set_2	-0.0948592	AV	Hard	Incorrect
2125	S24	S2402.set_1	-0.0931727	AV	Hard	Incorrect
2126	S24	S2402.set_2	-0.00375351	AV	Hard	Incorrect
2127	S24	S2402.set_3	-0.114966	AV	Hard	Incorrect
2128	S24	S2402.set_4	-0.00905079	AV	Hard	Incorrect
2129	S24	S2402.set_5	0.0051306	AV	Hard	Incorrect
2130	S25	S2504.set_1	-0.0312188	AV	Hard	Incorrect
2131	S25	S2504.set_2	-0.407629	AV	Hard	Incorrect
2132	S25	S2504.set_3	0.532904	AV	Hard	Incorrect
2133	S30	S3003.set_1	1.55797	AV	Hard	Incorrect
2134	S30	S3004.set_1	-0.816086	AV	Hard	Incorrect
2135	S30	S3004.set_2	0.387848	AV	Hard	Incorrect
2136	S32	S3204.set_1	-0.129903	AV	Hard	Incorrect
2137	S32	S3204.set_2	0.229965	AV	Hard	Incorrect
2138	S33	S3301.set_1	-0.31389	AV	Hard	Incorrect
2139	S33	S3302.set_1	1.41724	AV	Hard	Incorrect
2140	S33	S3302.set_2	-0.374293	AV	Hard	Incorrect
2141	S34	S3403.set_1	0.225334	AV	Hard	Incorrect
2142	S34	S3403.set_2	0.736522	AV	Hard	Incorrect
2143	S34	S3403.set_3	-0.342307	AV	Hard	Incorrect
2144	S34	S3404.set_1	1.70331	AV	Hard	Incorrect
2145	S34	S3404.set_2	1.21416	AV	Hard	Incorrect
2146	S34	S3404.set_3	1.25996	AV	Hard	Incorrect
2147	S34	S3404.set_4	0.570911	AV	Hard	Incorrect
2148	S35	S3501.set_1	NA	AV	Hard	Incorrect
2149	S35	S3502.set_1	-1.094	AV	Hard	Incorrect
2150	S35	S3502.set_2	0.0568306	AV	Hard	Incorrect
2151	S35	S3502.set_3	NA	AV	Hard	Incorrect
2152	S37	S3704.set_1	0.597244	AV	Hard	Incorrect
2153	S38	S3803.set_1	0.114879	AV	Hard	Incorrect
2154	S38	S3803.set_2	-1.53245	AV	Hard	Incorrect
2155	S38	S3803.set_3	-0.427053	AV	Hard	Incorrect
2156	S38	S3804.set_1	-1.2354	AV	Hard	Incorrect
2157	S38	S3804.set_2	0.0593109	AV	Hard	Incorrect
2158	S40	S4003.set_1	-0.478427	AV	Hard	Incorrect
2159	S40	S4004.set_1	0.879458	AV	Hard	Incorrect
2160	S40	S4004.set_2	-0.173099	AV	Hard	Incorrect
2161	S01	S0102.set_1	NA	AV	Hard	Correct
2162	S05	S0501.set_1	-0.383291	AV	Hard	Correct
2163	S05	S0502.set_1	-2.9209	AV	Hard	Correct
2164	S05	S0502.set_2	-1.21009	AV	Hard	Correct
2165	S07	S0701.set_1	-1.15711	AV	Hard	Correct
2166	S07	S0702.set_1	0.248715	AV	Hard	Correct
2167	S08	S0803.set_1	0.849434	AV	Hard	Correct
2168	S10	S1003.set_1	1.95344	AV	Hard	Correct
2169	S10	S1004.set_1	0.00536072	AV	Hard	Correct
2170	S10	S1004.set_2	-1.1174	AV	Hard	Correct
2171	S12	S1204.set_1	-0.37315	AV	Hard	Correct
2172	S14	S1404.set_1	1.48705	AV	Hard	Correct
2173	S14	S1404.set_2	-0.847104	AV	Hard	Correct
2174	S14	S1404.set_3	0.189863	AV	Hard	Correct
2175	S16	S1603.set_1	0.593509	AV	Hard	Correct
2176	S16	S1603.set_2	-0.645071	AV	Hard	Correct
2177	S16	S1603.set_3	-0.594131	AV	Hard	Correct
2178	S16	S1604.set_1	-2.59749	AV	Hard	Correct
2179	S16	S1604.set_2	-0.970614	AV	Hard	Correct
2180	S16	S1604.set_3	0.231636	AV	Hard	Correct
2181	S17	S1701.set_1	-0.0927861	AV	Hard	Correct
2182	S17	S1702.set_1	0.534766	AV	Hard	Correct
2183	S18	S1804.set_1	0.0172685	AV	Hard	Correct
2184	S19	S1902.set_1	0.426943	AV	Hard	Correct
2185	S21	S2103.set_1	0.815243	AV	Hard	Correct
2186	S21	S2104.set_1	-2.03367	AV	Hard	Correct
2187	S24	S2401.set_1	-0.66901	AV	Hard	Correct
2188	S24	S2401.set_2	0.00838775	AV	Hard	Correct
2189	S24	S2402.set_1	-0.0426081	AV	Hard	Correct
2190	S24	S2402.set_2	0.358309	AV	Hard	Correct
2191	S24	S2402.set_3	0.124325	AV	Hard	Correct
2192	S24	S2402.set_4	-0.746155	AV	Hard	Correct
2193	S24	S2402.set_5	0.808453	AV	Hard	Correct
2194	S25	S2504.set_1	-0.0357427	AV	Hard	Correct
2195	S25	S2504.set_2	0.642911	AV	Hard	Correct
2196	S25	S2504.set_3	-0.0666334	AV	Hard	Correct
2197	S30	S3003.set_1	NA	AV	Hard	Correct
2198	S30	S3004.set_1	-0.181259	AV	Hard	Correct
2199	S30	S3004.set_2	-2.75147	AV	Hard	Correct
2200	S32	S3204.set_1	0.16791	AV	Hard	Correct
2201	S32	S3204.set_2	NA	AV	Hard	Correct
2202	S33	S3301.set_1	-0.21625	AV	Hard	Correct
2203	S33	S3302.set_1	-1.16662	AV	Hard	Correct
2204	S33	S3302.set_2	1.20297	AV	Hard	Correct
2205	S34	S3403.set_1	-1.66527	AV	Hard	Correct
2206	S34	S3403.set_2	0.955782	AV	Hard	Correct
2207	S34	S3403.set_3	0.681897	AV	Hard	Correct
2208	S34	S3404.set_1	0.0518732	AV	Hard	Correct
2209	S34	S3404.set_2	2.0973	AV	Hard	Correct
2210	S34	S3404.set_3	1.10688	AV	Hard	Correct
2211	S34	S3404.set_4	1.03	AV	Hard	Correct
2212	S35	S3501.set_1	NA	AV	Hard	Correct
2213	S35	S3502.set_1	-0.965374	AV	Hard	Correct
2214	S35	S3502.set_2	0.149169	AV	Hard	Correct
2215	S35	S3502.set_3	0.369301	AV	Hard	Correct
2216	S37	S3704.set_1	0.315021	AV	Hard	Correct
2217	S38	S3803.set_1	-0.219708	AV	Hard	Correct
2218	S38	S3803.set_2	-0.60774	AV	Hard	Correct
2219	S38	S3803.set_3	-2.30593	AV	Hard	Correct
2220	S38	S3804.set_1	0.176465	AV	Hard	Correct
2221	S38	S3804.set_2	0.7566	AV	Hard	Correct
2222	S40	S4003.set_1	-1.40306	AV	Hard	Correct
2223	S40	S4004.set_1	0.18419	AV	Hard	Correct
2224	S40	S4004.set_2	0.125984	AV	Hard	Correct
2225	S01	S0102.set_1	0.837709	Aud	Easy	Incorrect
2226	S05	S0501.set_1	-0.667649	Aud	Easy	Incorrect
2227	S05	S0502.set_1	-2.88001	Aud	Easy	Incorrect
2228	S05	S0502.set_2	NA	Aud	Easy	Incorrect
2229	S07	S0701.set_1	-0.786204	Aud	Easy	Incorrect
2230	S07	S0702.set_1	-1.7869	Aud	Easy	Incorrect
2231	S08	S0803.set_1	-0.236863	Aud	Easy	Incorrect
2232	S10	S1003.set_1	-2.02869	Aud	Easy	Incorrect
2233	S10	S1004.set_1	-0.350339	Aud	Easy	Incorrect
2234	S10	S1004.set_2	1.67239	Aud	Easy	Incorrect
2235	S12	S1204.set_1	-0.105801	Aud	Easy	Incorrect
2236	S14	S1404.set_1	-3.04316	Aud	Easy	Incorrect
2237	S14	S1404.set_2	-0.300693	Aud	Easy	Incorrect
2238	S14	S1404.set_3	-1.19054	Aud	Easy	Incorrect
2239	S16	S1603.set_1	1.95122	Aud	Easy	Incorrect
2240	S16	S1603.set_2	-0.00949356	Aud	Easy	Incorrect
2241	S16	S1603.set_3	0.0491611	Aud	Easy	Incorrect
2242	S16	S1604.set_1	0.805604	Aud	Easy	Incorrect
2243	S16	S1604.set_2	-1.27907	Aud	Easy	Incorrect
2244	S16	S1604.set_3	-0.178041	Aud	Easy	Incorrect
2245	S17	S1701.set_1	-0.0331252	Aud	Easy	Incorrect
2246	S17	S1702.set_1	0.595526	Aud	Easy	Incorrect
2247	S18	S1804.set_1	-0.823281	Aud	Easy	Incorrect
2248	S19	S1902.set_1	0.180078	Aud	Easy	Incorrect
2249	S21	S2103.set_1	-0.232115	Aud	Easy	Incorrect
2250	S21	S2104.set_1	-0.875989	Aud	Easy	Incorrect
2251	S24	S2401.set_1	0.539461	Aud	Easy	Incorrect
2252	S24	S2401.set_2	0.169854	Aud	Easy	Incorrect
2253	S24	S2402.set_1	1.23249	Aud	Easy	Incorrect
2254	S24	S2402.set_2	-0.581922	Aud	Easy	Incorrect
2255	S24	S2402.set_3	-0.392461	Aud	Easy	Incorrect
2256	S24	S2402.set_4	-0.269497	Aud	Easy	Incorrect
2257	S24	S2402.set_5	-0.195424	Aud	Easy	Incorrect
2258	S25	S2504.set_1	-0.0455698	Aud	Easy	Incorrect
2259	S25	S2504.set_2	-0.107224	Aud	Easy	Incorrect
2260	S25	S2504.set_3	-0.377293	Aud	Easy	Incorrect
2261	S30	S3003.set_1	1.29856	Aud	Easy	Incorrect
2262	S30	S3004.set_1	-0.943854	Aud	Easy	Incorrect
2263	S30	S3004.set_2	-0.160739	Aud	Easy	Incorrect
2264	S32	S3204.set_1	1.41317	Aud	Easy	Incorrect
2265	S32	S3204.set_2	-1.48503	Aud	Easy	Incorrect
2266	S33	S3301.set_1	-1.16822	Aud	Easy	Incorrect
2267	S33	S3302.set_1	-2.59254	Aud	Easy	Incorrect
2268	S33	S3302.set_2	0.391411	Aud	Easy	Incorrect
2269	S34	S3403.set_1	-0.394558	Aud	Easy	Incorrect
2270	S34	S3403.set_2	0.729598	Aud	Easy	Incorrect
2271	S34	S3403.set_3	0.734719	Aud	Easy	Incorrect
2272	S34	S3404.set_1	0.634162	Aud	Easy	Incorrect
2273	S34	S3404.set_2	0.570384	Aud	Easy	Incorrect
2274	S34	S3404.set_3	NA	Aud	Easy	Incorrect
2275	S34	S3404.set_4	-0.056659	Aud	Easy	Incorrect
2276	S35	S3501.set_1	-2.82867	Aud	Easy	Incorrect
2277	S35	S3502.set_1	-1.20949	Aud	Easy	Incorrect
2278	S35	S3502.set_2	-0.0281028	Aud	Easy	Incorrect
2279	S35	S3502.set_3	-2.77968	Aud	Easy	Incorrect
2280	S37	S3704.set_1	1.70621	Aud	Easy	Incorrect
2281	S38	S3803.set_1	-0.0262063	Aud	Easy	Incorrect
2282	S38	S3803.set_2	0.0561103	Aud	Easy	Incorrect
2283	S38	S3803.set_3	-0.942808	Aud	Easy	Incorrect
2284	S38	S3804.set_1	-1.18073	Aud	Easy	Incorrect
2285	S38	S3804.set_2	-1.54579	Aud	Easy	Incorrect
2286	S40	S4003.set_1	-1.97783	Aud	Easy	Incorrect
2287	S40	S4004.set_1	-0.833291	Aud	Easy	Incorrect
2288	S40	S4004.set_2	-0.374053	Aud	Easy	Incorrect
2289	S01	S0102.set_1	NA	Aud	Easy	Correct
2290	S05	S0501.set_1	-1.03808	Aud	Easy	Correct
2291	S05	S0502.set_1	-1.17427	Aud	Easy	Correct
2292	S05	S0502.set_2	-0.467612	Aud	Easy	Correct
2293	S07	S0701.set_1	-0.95627	Aud	Easy	Correct
2294	S07	S0702.set_1	-0.0846302	Aud	Easy	Correct
2295	S08	S0803.set_1	-0.45957	Aud	Easy	Correct
2296	S10	S1003.set_1	-1.31694	Aud	Easy	Correct
2297	S10	S1004.set_1	1.34502	Aud	Easy	Correct
2298	S10	S1004.set_2	0.66171	Aud	Easy	Correct
2299	S12	S1204.set_1	-1.20266	Aud	Easy	Correct
2300	S14	S1404.set_1	1.15338	Aud	Easy	Correct
2301	S14	S1404.set_2	0.39517	Aud	Easy	Correct
2302	S14	S1404.set_3	-0.627847	Aud	Easy	Correct
2303	S16	S1603.set_1	0.277034	Aud	Easy	Correct
2304	S16	S1603.set_2	0.111158	Aud	Easy	Correct
2305	S16	S1603.set_3	0.629974	Aud	Easy	Correct
2306	S16	S1604.set_1	-0.366858	Aud	Easy	Correct
2307	S16	S1604.set_2	-0.860001	Aud	Easy	Correct
2308	S16	S1604.set_3	0.719511	Aud	Easy	Correct
2309	S17	S1701.set_1	-0.585176	Aud	Easy	Correct
2310	S17	S1702.set_1	0.320282	Aud	Easy	Correct
2311	S18	S1804.set_1	-0.272269	Aud	Easy	Correct
2312	S19	S1902.set_1	-0.219825	Aud	Easy	Correct
2313	S21	S2103.set_1	-0.451074	Aud	Easy	Correct
2314	S21	S2104.set_1	0.216864	Aud	Easy	Correct
2315	S24	S2401.set_1	-0.111085	Aud	Easy	Correct
2316	S24	S2401.set_2	-0.651673	Aud	Easy	Correct
2317	S24	S2402.set_1	-1.53579	Aud	Easy	Correct
2318	S24	S2402.set_2	-1.04141	Aud	Easy	Correct
2319	S24	S2402.set_3	-0.621472	Aud	Easy	Correct
2320	S24	S2402.set_4	-0.548606	Aud	Easy	Correct
2321	S24	S2402.set_5	0.0228671	Aud	Easy	Correct
2322	S25	S2504.set_1	0.216576	Aud	Easy	Correct
2323	S25	S2504.set_2	-0.0443374	Aud	Easy	Correct
2324	S25	S2504.set_3	-0.656919	Aud	Easy	Correct
2325	S30	S3003.set_1	-1.80468	Aud	Easy	Correct
2326	S30	S3004.set_1	-0.559089	Aud	Easy	Correct
2327	S30	S3004.set_2	1.26465	Aud	Easy	Correct
2328	S32	S3204.set_1	0.0173719	Aud	Easy	Correct
2329	S32	S3204.set_2	-1.29912	Aud	Easy	Correct
2330	S33	S3301.set_1	1.56296	Aud	Easy	Correct
2331	S33	S3302.set_1	0.416722	Aud	Easy	Correct
2332	S33	S3302.set_2	-0.18906	Aud	Easy	Correct
2333	S34	S3403.set_1	-0.0520556	Aud	Easy	Correct
2334	S34	S3403.set_2	1.18414	Aud	Easy	Correct
2335	S34	S3403.set_3	-0.612644	Aud	Easy	Correct
2336	S34	S3404.set_1	2.24441	Aud	Easy	Correct
2337	S34	S3404.set_2	1.77432	Aud	Easy	Correct
2338	S34	S3404.set_3	1.11806	Aud	Easy	Correct
2339	S34	S3404.set_4	1.59345	Aud	Easy	Correct
2340	S35	S3501.set_1	NA	Aud	Easy	Correct
2341	S35	S3502.set_1	-2.14263	Aud	Easy	Correct
2342	S35	S3502.set_2	0.416035	Aud	Easy	Correct
2343	S35	S3502.set_3	2.04085	Aud	Easy	Correct
2344	S37	S3704.set_1	-0.431261	Aud	Easy	Correct
2345	S38	S3803.set_1	0.182437	Aud	Easy	Correct
2346	S38	S3803.set_2	-0.650964	Aud	Easy	Correct
2347	S38	S3803.set_3	0.717035	Aud	Easy	Correct
2348	S38	S3804.set_1	0.157576	Aud	Easy	Correct
2349	S38	S3804.set_2	1.39558	Aud	Easy	Correct
2350	S40	S4003.set_1	-0.507658	Aud	Easy	Correct
2351	S40	S4004.set_1	-0.30909	Aud	Easy	Correct
2352	S40	S4004.set_2	0.00481723	Aud	Easy	Correct
2353	S01	S0102.set_1	NA	Aud	Hard	Incorrect
2354	S05	S0501.set_1	-1.04265	Aud	Hard	Incorrect
2355	S05	S0502.set_1	0.978601	Aud	Hard	Incorrect
2356	S05	S0502.set_2	-0.172478	Aud	Hard	Incorrect
2357	S07	S0701.set_1	0.060842	Aud	Hard	Incorrect
2358	S07	S0702.set_1	-1.48886	Aud	Hard	Incorrect
2359	S08	S0803.set_1	-1.19456	Aud	Hard	Incorrect
2360	S10	S1003.set_1	1.37073	Aud	Hard	Incorrect
2361	S10	S1004.set_1	-0.395296	Aud	Hard	Incorrect
2362	S10	S1004.set_2	-0.518406	Aud	Hard	Incorrect
2363	S12	S1204.set_1	-1.3324	Aud	Hard	Incorrect
2364	S14	S1404.set_1	0.121999	Aud	Hard	Incorrect
2365	S14	S1404.set_2	0.257609	Aud	Hard	Incorrect
2366	S14	S1404.set_3	0.374365	Aud	Hard	Incorrect
2367	S16	S1603.set_1	0.247168	Aud	Hard	Incorrect
2368	S16	S1603.set_2	0.245111	Aud	Hard	Incorrect
2369	S16	S1603.set_3	-0.486404	Aud	Hard	Incorrect
2370	S16	S1604.set_1	0.556077	Aud	Hard	Incorrect
2371	S16	S1604.set_2	0.28298	Aud	Hard	Incorrect
2372	S16	S1604.set_3	-0.0418025	Aud	Hard	Incorrect
2373	S17	S1701.set_1	0.192879	Aud	Hard	Incorrect
2374	S17	S1702.set_1	0.756922	Aud	Hard	Incorrect
2375	S18	S1804.set_1	-0.0789746	Aud	Hard	Incorrect
2376	S19	S1902.set_1	0.470606	Aud	Hard	Incorrect
2377	S21	S2103.set_1	-0.226256	Aud	Hard	Incorrect
2378	S21	S2104.set_1	-0.665406	Aud	Hard	Incorrect
2379	S24	S2401.set_1	-0.551228	Aud	Hard	Incorrect
2380	S24	S2401.set_2	-0.37509	Aud	Hard	Incorrect
2381	S24	S2402.set_1	-0.439278	Aud	Hard	Incorrect
2382	S24	S2402.set_2	-0.919844	Aud	Hard	Incorrect
2383	S24	S2402.set_3	-0.22351	Aud	Hard	Incorrect
2384	S24	S2402.set_4	1.00753	Aud	Hard	Incorrect
2385	S24	S2402.set_5	-0.180542	Aud	Hard	Incorrect
2386	S25	S2504.set_1	-0.673248	Aud	Hard	Incorrect
2387	S25	S2504.set_2	0.848818	Aud	Hard	Incorrect
2388	S25	S2504.set_3	0.762104	Aud	Hard	Incorrect
2389	S30	S3003.set_1	1.89607	Aud	Hard	Incorrect
2390	S30	S3004.set_1	-2.15708	Aud	Hard	Incorrect
2391	S30	S3004.set_2	-0.487657	Aud	Hard	Incorrect
2392	S32	S3204.set_1	0.0213362	Aud	Hard	Incorrect
2393	S32	S3204.set_2	-1.03201	Aud	Hard	Incorrect
2394	S33	S3301.set_1	-2.09467	Aud	Hard	Incorrect
2395	S33	S3302.set_1	-0.247164	Aud	Hard	Incorrect
2396	S33	S3302.set_2	0.587	Aud	Hard	Incorrect
2397	S34	S3403.set_1	-0.755353	Aud	Hard	Incorrect
2398	S34	S3403.set_2	0.570231	Aud	Hard	Incorrect
2399	S34	S3403.set_3	0.623123	Aud	Hard	Incorrect
2400	S34	S3404.set_1	1.14663	Aud	Hard	Incorrect
2401	S34	S3404.set_2	1.11517	Aud	Hard	Incorrect
2402	S34	S3404.set_3	0.428369	Aud	Hard	Incorrect
2403	S34	S3404.set_4	0.322339	Aud	Hard	Incorrect
2404	S35	S3501.set_1	NA	Aud	Hard	Incorrect
2405	S35	S3502.set_1	-1.62172	Aud	Hard	Incorrect
2406	S35	S3502.set_2	-0.888	Aud	Hard	Incorrect
2407	S35	S3502.set_3	0.848393	Aud	Hard	Incorrect
2408	S37	S3704.set_1	0.396631	Aud	Hard	Incorrect
2409	S38	S3803.set_1	0.539819	Aud	Hard	Incorrect
2410	S38	S3803.set_2	0.486604	Aud	Hard	Incorrect
2411	S38	S3803.set_3	0.461202	Aud	Hard	Incorrect
2412	S38	S3804.set_1	-1.63624	Aud	Hard	Incorrect
2413	S38	S3804.set_2	0.495862	Aud	Hard	Incorrect
2414	S40	S4003.set_1	-0.986001	Aud	Hard	Incorrect
2415	S40	S4004.set_1	-0.436172	Aud	Hard	Incorrect
2416	S40	S4004.set_2	-0.281978	Aud	Hard	Incorrect
2417	S01	S0102.set_1	1.46009	Aud	Hard	Correct
2418	S05	S0501.set_1	0.627586	Aud	Hard	Correct
2419	S05	S0502.set_1	-0.870942	Aud	Hard	Correct
2420	S05	S0502.set_2	1.17859	Aud	Hard	Correct
2421	S07	S0701.set_1	-0.693623	Aud	Hard	Correct
2422	S07	S0702.set_1	-0.126532	Aud	Hard	Correct
2423	S08	S0803.set_1	0.0991776	Aud	Hard	Correct
2424	S10	S1003.set_1	-1.33679	Aud	Hard	Correct
2425	S10	S1004.set_1	1.14404	Aud	Hard	Correct
2426	S10	S1004.set_2	1.37153	Aud	Hard	Correct
2427	S12	S1204.set_1	0.0922004	Aud	Hard	Correct
2428	S14	S1404.set_1	NA	Aud	Hard	Correct
2429	S14	S1404.set_2	0.623577	Aud	Hard	Correct
2430	S14	S1404.set_3	0.693096	Aud	Hard	Correct
2431	S16	S1603.set_1	0.548286	Aud	Hard	Correct
2432	S16	S1603.set_2	-0.0831003	Aud	Hard	Correct
2433	S16	S1603.set_3	0.478224	Aud	Hard	Correct
2434	S16	S1604.set_1	NA	Aud	Hard	Correct
2435	S16	S1604.set_2	-1.26838	Aud	Hard	Correct
2436	S16	S1604.set_3	-1.61276	Aud	Hard	Correct
2437	S17	S1701.set_1	0.484089	Aud	Hard	Correct
2438	S17	S1702.set_1	1.68845	Aud	Hard	Correct
2439	S18	S1804.set_1	0.910092	Aud	Hard	Correct
2440	S19	S1902.set_1	-0.186961	Aud	Hard	Correct
2441	S21	S2103.set_1	0.372926	Aud	Hard	Correct
2442	S21	S2104.set_1	-0.312713	Aud	Hard	Correct
2443	S24	S2401.set_1	-0.159701	Aud	Hard	Correct
2444	S24	S2401.set_2	0.173717	Aud	Hard	Correct
2445	S24	S2402.set_1	0.262107	Aud	Hard	Correct
2446	S24	S2402.set_2	0.13192	Aud	Hard	Correct
2447	S24	S2402.set_3	1.24445	Aud	Hard	Correct
2448	S24	S2402.set_4	0.742086	Aud	Hard	Correct
2449	S24	S2402.set_5	0.800264	Aud	Hard	Correct
2450	S25	S2504.set_1	0.296715	Aud	Hard	Correct
2451	S25	S2504.set_2	0.117769	Aud	Hard	Correct
2452	S25	S2504.set_3	-0.636415	Aud	Hard	Correct
2453	S30	S3003.set_1	-0.240185	Aud	Hard	Correct
2454	S30	S3004.set_1	1.81618	Aud	Hard	Correct
2455	S30	S3004.set_2	-0.0402006	Aud	Hard	Correct
2456	S32	S3204.set_1	0.821765	Aud	Hard	Correct
2457	S32	S3204.set_2	NA	Aud	Hard	Correct
2458	S33	S3301.set_1	0.394739	Aud	Hard	Correct
2459	S33	S3302.set_1	-0.119672	Aud	Hard	Correct
2460	S33	S3302.set_2	0.0441933	Aud	Hard	Correct
2461	S34	S3403.set_1	0.748161	Aud	Hard	Correct
2462	S34	S3403.set_2	0.859093	Aud	Hard	Correct
2463	S34	S3403.set_3	-0.374564	Aud	Hard	Correct
2464	S34	S3404.set_1	1.3989	Aud	Hard	Correct
2465	S34	S3404.set_2	0.0770266	Aud	Hard	Correct
2466	S34	S3404.set_3	1.32252	Aud	Hard	Correct
2467	S34	S3404.set_4	1.265	Aud	Hard	Correct
2468	S35	S3501.set_1	-1.76726	Aud	Hard	Correct
2469	S35	S3502.set_1	-1.79113	Aud	Hard	Correct
2470	S35	S3502.set_2	-0.438326	Aud	Hard	Correct
2471	S35	S3502.set_3	1.29334	Aud	Hard	Correct
2472	S37	S3704.set_1	0.888573	Aud	Hard	Correct
2473	S38	S3803.set_1	-0.116985	Aud	Hard	Correct
2474	S38	S3803.set_2	0.353341	Aud	Hard	Correct
2475	S38	S3803.set_3	NA	Aud	Hard	Correct
2476	S38	S3804.set_1	0.281824	Aud	Hard	Correct
2477	S38	S3804.set_2	1.42839	Aud	Hard	Correct
2478	S40	S4003.set_1	-0.267632	Aud	Hard	Correct
2479	S40	S4004.set_1	-0.688438	Aud	Hard	Correct
2480	S40	S4004.set_2	-1.12159	Aud	Hard	Correct
2481	S01	S0103.set_1	-0.0941377	Phon	Easy	Incorrect
2482	S01	S0104.set_1	-1.56844	Phon	Easy	Incorrect
2483	S01	S0104.set_2	-0.699305	Phon	Easy	Incorrect
2484	S05	S0503.set_1	-0.214791	Phon	Easy	Incorrect
2485	S05	S0503.set_2	NA	Phon	Easy	Incorrect
2486	S05	S0503.set_3	-0.259622	Phon	Easy	Incorrect
2487	S05	S0504.set_1	1.30924	Phon	Easy	Incorrect
2488	S05	S0504.set_2	0.121437	Phon	Easy	Incorrect
2489	S05	S0504.set_3	-0.87268	Phon	Easy	Incorrect
2490	S05	S0504.set_4	0.603701	Phon	Easy	Incorrect
2491	S07	S0703.set_1	-0.785526	Phon	Easy	Incorrect
2492	S07	S0704.set_1	1.64051	Phon	Easy	Incorrect
2493	S10	S1001.set_1	-0.606732	Phon	Easy	Incorrect
2494	S10	S1001.set_2	0.248335	Phon	Easy	Incorrect
2495	S10	S1002.set_1	-1.21985	Phon	Easy	Incorrect
2496	S10	S1002.set_2	-0.798074	Phon	Easy	Incorrect
2497	S10	S1002.set_3	0.101477	Phon	Easy	Incorrect
2498	S10	S1002.set_4	-0.0108976	Phon	Easy	Incorrect
2499	S12	S1201.set_1	-0.981949	Phon	Easy	Incorrect
2500	S12	S1202.set_1	-1.10239	Phon	Easy	Incorrect
2501	S12	S1202.set_2	0.796112	Phon	Easy	Incorrect
2502	S12	S1202.set_3	0.616773	Phon	Easy	Incorrect
2503	S14	S1401.set_1	0.581777	Phon	Easy	Incorrect
2504	S14	S1402.set_1	0.478039	Phon	Easy	Incorrect
2505	S14	S1402.set_2	-0.176258	Phon	Easy	Incorrect
2506	S16	S1601.set_1	-0.538791	Phon	Easy	Incorrect
2507	S16	S1601.set_2	-0.36643	Phon	Easy	Incorrect
2508	S16	S1602.set_1	1.26579	Phon	Easy	Incorrect
2509	S16	S1602.set_2	-1.90133	Phon	Easy	Incorrect
2510	S16	S1602.set_3	-1.97356	Phon	Easy	Incorrect
2511	S16	S1602.set_4	0.756642	Phon	Easy	Incorrect
2512	S16	S1602.set_5	1.1138	Phon	Easy	Incorrect
2513	S17	S1703.set_1	-0.250286	Phon	Easy	Incorrect
2514	S17	S1703.set_2	1.01881	Phon	Easy	Incorrect
2515	S17	S1703.set_3	0.0199482	Phon	Easy	Incorrect
2516	S17	S1704.set_1	-0.201991	Phon	Easy	Incorrect
2517	S18	S1801.set_1	0.601859	Phon	Easy	Incorrect
2518	S18	S1802.set_1	-1.14437	Phon	Easy	Incorrect
2519	S19	S1903.set_1	0.708494	Phon	Easy	Incorrect
2520	S19	S1904.set_1	0.0327082	Phon	Easy	Incorrect
2521	S21	S2102.set_1	1.2141	Phon	Easy	Incorrect
2522	S24	S2403.set_1	0.133246	Phon	Easy	Incorrect
2523	S24	S2403.set_2	-0.301646	Phon	Easy	Incorrect
2524	S24	S2403.set_3	-0.358244	Phon	Easy	Incorrect
2525	S24	S2403.set_4	-0.817511	Phon	Easy	Incorrect
2526	S24	S2403.set_5	0.769322	Phon	Easy	Incorrect
2527	S24	S2403.set_6	-0.180154	Phon	Easy	Incorrect
2528	S24	S2404.set_1	0.0613602	Phon	Easy	Incorrect
2529	S24	S2404.set_2	2.18215	Phon	Easy	Incorrect
2530	S30	S3001.set_1	NA	Phon	Easy	Incorrect
2531	S30	S3002.set_1	1.88838	Phon	Easy	Incorrect
2532	S32	S3201.set_1	1.30338	Phon	Easy	Incorrect
2533	S32	S3201.set_2	0.0539566	Phon	Easy	Incorrect
2534	S32	S3202.set_1	1.05862	Phon	Easy	Incorrect
2535	S33	S3303.set_1	0.224113	Phon	Easy	Incorrect
2536	S33	S3303.set_2	-0.505529	Phon	Easy	Incorrect
2537	S33	S3304.set_1	-1.97972	Phon	Easy	Incorrect
2538	S33	S3304.set_2	-2.62596	Phon	Easy	Incorrect
2539	S34	S3401.set_1	-0.908745	Phon	Easy	Incorrect
2540	S34	S3401.set_2	-0.679137	Phon	Easy	Incorrect
2541	S34	S3402.set_1	0.348617	Phon	Easy	Incorrect
2542	S34	S3402.set_2	1.83529	Phon	Easy	Incorrect
2543	S34	S3402.set_3	-0.57361	Phon	Easy	Incorrect
2544	S35	S3504.set_1	-0.382304	Phon	Easy	Incorrect
2545	S35	S3504.set_2	-1.9447	Phon	Easy	Incorrect
2546	S35	S3504.set_3	-1.60576	Phon	Easy	Incorrect
2547	S35	S3504.set_4	NA	Phon	Easy	Incorrect
2548	S37	S3701.set_1	0.290855	Phon	Easy	Incorrect
2549	S37	S3701.set_2	-0.180183	Phon	Easy	Incorrect
2550	S37	S3702.set_1	-0.480352	Phon	Easy	Incorrect
2551	S37	S3702.set_2	1.98849	Phon	Easy	Incorrect
2552	S37	S3702.set_3	-0.518847	Phon	Easy	Incorrect
2553	S37	S3702.set_4	-0.863196	Phon	Easy	Incorrect
2554	S38	S3801.set_1	1.97498	Phon	Easy	Incorrect
2555	S38	S3801.set_2	-0.228903	Phon	Easy	Incorrect
2556	S38	S3802.set_1	-0.700141	Phon	Easy	Incorrect
2557	S38	S3802.set_2	-0.987434	Phon	Easy	Incorrect
2558	S38	S3802.set_3	0.143207	Phon	Easy	Incorrect
2559	S38	S3802.set_4	0.98014	Phon	Easy	Incorrect
2560	S40	S4001.set_1	-0.580834	Phon	Easy	Incorrect
2561	S40	S4001.set_2	0.411615	Phon	Easy	Incorrect
2562	S40	S4001.set_3	-1.80178	Phon	Easy	Incorrect
2563	S40	S4002.set_1	-2.41452	Phon	Easy	Incorrect
2564	S40	S4002.set_2	1.35986	Phon	Easy	Incorrect
2565	S01	S0103.set_1	-0.749115	Phon	Easy	Correct
2566	S01	S0104.set_1	0.631557	Phon	Easy	Correct
2567	S01	S0104.set_2	0.122309	Phon	Easy	Correct
2568	S05	S0503.set_1	0.595987	Phon	Easy	Correct
2569	S05	S0503.set_2	-1.02512	Phon	Easy	Correct
2570	S05	S0503.set_3	-0.612009	Phon	Easy	Correct
2571	S05	S0504.set_1	-2.10266	Phon	Easy	Correct
2572	S05	S0504.set_2	0.288795	Phon	Easy	Correct
2573	S05	S0504.set_3	-1.74445	Phon	Easy	Correct
2574	S05	S0504.set_4	-0.760278	Phon	Easy	Correct
2575	S07	S0703.set_1	-1.78354	Phon	Easy	Correct
2576	S07	S0704.set_1	-0.0346869	Phon	Easy	Correct
2577	S10	S1001.set_1	1.03502	Phon	Easy	Correct
2578	S10	S1001.set_2	0.798903	Phon	Easy	Correct
2579	S10	S1002.set_1	NA	Phon	Easy	Correct
2580	S10	S1002.set_2	1.02642	Phon	Easy	Correct
2581	S10	S1002.set_3	-0.586586	Phon	Easy	Correct
2582	S10	S1002.set_4	0.640034	Phon	Easy	Correct
2583	S12	S1201.set_1	-0.388874	Phon	Easy	Correct
2584	S12	S1202.set_1	-0.395165	Phon	Easy	Correct
2585	S12	S1202.set_2	-0.652493	Phon	Easy	Correct
2586	S12	S1202.set_3	0.476681	Phon	Easy	Correct
2587	S14	S1401.set_1	-0.110965	Phon	Easy	Correct
2588	S14	S1402.set_1	0.188685	Phon	Easy	Correct
2589	S14	S1402.set_2	0.8555	Phon	Easy	Correct
2590	S16	S1601.set_1	-0.780755	Phon	Easy	Correct
2591	S16	S1601.set_2	0.379697	Phon	Easy	Correct
2592	S16	S1602.set_1	1.16624	Phon	Easy	Correct
2593	S16	S1602.set_2	-0.373478	Phon	Easy	Correct
2594	S16	S1602.set_3	-0.64573	Phon	Easy	Correct
2595	S16	S1602.set_4	0.586148	Phon	Easy	Correct
2596	S16	S1602.set_5	0.80931	Phon	Easy	Correct
2597	S17	S1703.set_1	-0.0196886	Phon	Easy	Correct
2598	S17	S1703.set_2	-0.389211	Phon	Easy	Correct
2599	S17	S1703.set_3	0.620503	Phon	Easy	Correct
2600	S17	S1704.set_1	0.664685	Phon	Easy	Correct
2601	S18	S1801.set_1	-1.80908	Phon	Easy	Correct
2602	S18	S1802.set_1	-0.495195	Phon	Easy	Correct
2603	S19	S1903.set_1	-0.131128	Phon	Easy	Correct
2604	S19	S1904.set_1	0.70662	Phon	Easy	Correct
2605	S21	S2102.set_1	-0.0582399	Phon	Easy	Correct
2606	S24	S2403.set_1	-0.158445	Phon	Easy	Correct
2607	S24	S2403.set_2	-1.67486	Phon	Easy	Correct
2608	S24	S2403.set_3	-0.270305	Phon	Easy	Correct
2609	S24	S2403.set_4	0.465885	Phon	Easy	Correct
2610	S24	S2403.set_5	0.147064	Phon	Easy	Correct
2611	S24	S2403.set_6	0.0924115	Phon	Easy	Correct
2612	S24	S2404.set_1	-0.649848	Phon	Easy	Correct
2613	S24	S2404.set_2	0.680018	Phon	Easy	Correct
2614	S30	S3001.set_1	-0.468747	Phon	Easy	Correct
2615	S30	S3002.set_1	-0.476366	Phon	Easy	Correct
2616	S32	S3201.set_1	1.18271	Phon	Easy	Correct
2617	S32	S3201.set_2	-0.156356	Phon	Easy	Correct
2618	S32	S3202.set_1	-0.466543	Phon	Easy	Correct
2619	S33	S3303.set_1	-1.38185	Phon	Easy	Correct
2620	S33	S3303.set_2	0.0607956	Phon	Easy	Correct
2621	S33	S3304.set_1	-0.423124	Phon	Easy	Correct
2622	S33	S3304.set_2	0.0291635	Phon	Easy	Correct
2623	S34	S3401.set_1	-0.645807	Phon	Easy	Correct
2624	S34	S3401.set_2	0.451952	Phon	Easy	Correct
2625	S34	S3402.set_1	1.34452	Phon	Easy	Correct
2626	S34	S3402.set_2	0.550035	Phon	Easy	Correct
2627	S34	S3402.set_3	0.129527	Phon	Easy	Correct
2628	S35	S3504.set_1	-0.661801	Phon	Easy	Correct
2629	S35	S3504.set_2	-2.17586	Phon	Easy	Correct
2630	S35	S3504.set_3	-0.0102052	Phon	Easy	Correct
2631	S35	S3504.set_4	-1.58353	Phon	Easy	Correct
2632	S37	S3701.set_1	-0.0627802	Phon	Easy	Correct
2633	S37	S3701.set_2	0.400958	Phon	Easy	Correct
2634	S37	S3702.set_1	0.144973	Phon	Easy	Correct
2635	S37	S3702.set_2	-0.178523	Phon	Easy	Correct
2636	S37	S3702.set_3	0.111987	Phon	Easy	Correct
2637	S37	S3702.set_4	-0.292004	Phon	Easy	Correct
2638	S38	S3801.set_1	0.0728316	Phon	Easy	Correct
2639	S38	S3801.set_2	0.000698108	Phon	Easy	Correct
2640	S38	S3802.set_1	-0.162974	Phon	Easy	Correct
2641	S38	S3802.set_2	-0.317464	Phon	Easy	Correct
2642	S38	S3802.set_3	0.374315	Phon	Easy	Correct
2643	S38	S3802.set_4	0.682059	Phon	Easy	Correct
2644	S40	S4001.set_1	-1.39539	Phon	Easy	Correct
2645	S40	S4001.set_2	0.85312	Phon	Easy	Correct
2646	S40	S4001.set_3	-0.735143	Phon	Easy	Correct
2647	S40	S4002.set_1	-0.0445157	Phon	Easy	Correct
2648	S40	S4002.set_2	-1.11143	Phon	Easy	Correct
2649	S01	S0103.set_1	-0.129322	Phon	Hard	Incorrect
2650	S01	S0104.set_1	-1.20395	Phon	Hard	Incorrect
2651	S01	S0104.set_2	0.55591	Phon	Hard	Incorrect
2652	S05	S0503.set_1	1.6481	Phon	Hard	Incorrect
2653	S05	S0503.set_2	1.01808	Phon	Hard	Incorrect
2654	S05	S0503.set_3	0.743656	Phon	Hard	Incorrect
2655	S05	S0504.set_1	1.52656	Phon	Hard	Incorrect
2656	S05	S0504.set_2	0.729709	Phon	Hard	Incorrect
2657	S05	S0504.set_3	-0.103919	Phon	Hard	Incorrect
2658	S05	S0504.set_4	0.48138	Phon	Hard	Incorrect
2659	S07	S0703.set_1	-1.29025	Phon	Hard	Incorrect
2660	S07	S0704.set_1	-1.41595	Phon	Hard	Incorrect
2661	S10	S1001.set_1	0.426364	Phon	Hard	Incorrect
2662	S10	S1001.set_2	-0.417356	Phon	Hard	Incorrect
2663	S10	S1002.set_1	0.121395	Phon	Hard	Incorrect
2664	S10	S1002.set_2	0.205132	Phon	Hard	Incorrect
2665	S10	S1002.set_3	0.145811	Phon	Hard	Incorrect
2666	S10	S1002.set_4	-0.467109	Phon	Hard	Incorrect
2667	S12	S1201.set_1	-0.0869335	Phon	Hard	Incorrect
2668	S12	S1202.set_1	-0.097883	Phon	Hard	Incorrect
2669	S12	S1202.set_2	-1.29016	Phon	Hard	Incorrect
2670	S12	S1202.set_3	0.324576	Phon	Hard	Incorrect
2671	S14	S1401.set_1	0.713964	Phon	Hard	Incorrect
2672	S14	S1402.set_1	-0.52177	Phon	Hard	Incorrect
2673	S14	S1402.set_2	-0.337534	Phon	Hard	Incorrect
2674	S16	S1601.set_1	0.0622175	Phon	Hard	Incorrect
2675	S16	S1601.set_2	-0.508371	Phon	Hard	Incorrect
2676	S16	S1602.set_1	0.809341	Phon	Hard	Incorrect
2677	S16	S1602.set_2	-0.0813167	Phon	Hard	Incorrect
2678	S16	S1602.set_3	0.477324	Phon	Hard	Incorrect
2679	S16	S1602.set_4	-0.419364	Phon	Hard	Incorrect
2680	S16	S1602.set_5	-0.303943	Phon	Hard	Incorrect
2681	S17	S1703.set_1	0.155704	Phon	Hard	Incorrect
2682	S17	S1703.set_2	-0.560614	Phon	Hard	Incorrect
2683	S17	S1703.set_3	0.64582	Phon	Hard	Incorrect
2684	S17	S1704.set_1	-0.764251	Phon	Hard	Incorrect
2685	S18	S1801.set_1	1.1981	Phon	Hard	Incorrect
2686	S18	S1802.set_1	0.0889094	Phon	Hard	Incorrect
2687	S19	S1903.set_1	0.365731	Phon	Hard	Incorrect
2688	S19	S1904.set_1	-0.689382	Phon	Hard	Incorrect
2689	S21	S2102.set_1	1.35445	Phon	Hard	Incorrect
2690	S24	S2403.set_1	0.0876929	Phon	Hard	Incorrect
2691	S24	S2403.set_2	-0.420775	Phon	Hard	Incorrect
2692	S24	S2403.set_3	0.14773	Phon	Hard	Incorrect
2693	S24	S2403.set_4	-0.34812	Phon	Hard	Incorrect
2694	S24	S2403.set_5	-0.674857	Phon	Hard	Incorrect
2695	S24	S2403.set_6	0.200803	Phon	Hard	Incorrect
2696	S24	S2404.set_1	-0.0761497	Phon	Hard	Incorrect
2697	S24	S2404.set_2	-0.716068	Phon	Hard	Incorrect
2698	S30	S3001.set_1	-0.634833	Phon	Hard	Incorrect
2699	S30	S3002.set_1	-0.572574	Phon	Hard	Incorrect
2700	S32	S3201.set_1	1.53912	Phon	Hard	Incorrect
2701	S32	S3201.set_2	0.0644122	Phon	Hard	Incorrect
2702	S32	S3202.set_1	-0.865777	Phon	Hard	Incorrect
2703	S33	S3303.set_1	-1.3818	Phon	Hard	Incorrect
2704	S33	S3303.set_2	-0.0658953	Phon	Hard	Incorrect
2705	S33	S3304.set_1	0.494796	Phon	Hard	Incorrect
2706	S33	S3304.set_2	-0.0737412	Phon	Hard	Incorrect
2707	S34	S3401.set_1	-1.43267	Phon	Hard	Incorrect
2708	S34	S3401.set_2	-0.539569	Phon	Hard	Incorrect
2709	S34	S3402.set_1	0.363709	Phon	Hard	Incorrect
2710	S34	S3402.set_2	1.3171	Phon	Hard	Incorrect
2711	S34	S3402.set_3	-0.0540389	Phon	Hard	Incorrect
2712	S35	S3504.set_1	-0.690315	Phon	Hard	Incorrect
2713	S35	S3504.set_2	NA	Phon	Hard	Incorrect
2714	S35	S3504.set_3	0.298081	Phon	Hard	Incorrect
2715	S35	S3504.set_4	1.73247	Phon	Hard	Incorrect
2716	S37	S3701.set_1	0.411875	Phon	Hard	Incorrect
2717	S37	S3701.set_2	0.465615	Phon	Hard	Incorrect
2718	S37	S3702.set_1	-0.143603	Phon	Hard	Incorrect
2719	S37	S3702.set_2	0.923216	Phon	Hard	Incorrect
2720	S37	S3702.set_3	0.177287	Phon	Hard	Incorrect
2721	S37	S3702.set_4	-0.277351	Phon	Hard	Incorrect
2722	S38	S3801.set_1	0.016379	Phon	Hard	Incorrect
2723	S38	S3801.set_2	-0.716319	Phon	Hard	Incorrect
2724	S38	S3802.set_1	0.0348941	Phon	Hard	Incorrect
2725	S38	S3802.set_2	-0.0962523	Phon	Hard	Incorrect
2726	S38	S3802.set_3	-0.242346	Phon	Hard	Incorrect
2727	S38	S3802.set_4	-0.891457	Phon	Hard	Incorrect
2728	S40	S4001.set_1	0.292667	Phon	Hard	Incorrect
2729	S40	S4001.set_2	1.88058	Phon	Hard	Incorrect
2730	S40	S4001.set_3	0.384047	Phon	Hard	Incorrect
2731	S40	S4002.set_1	-1.58286	Phon	Hard	Incorrect
2732	S40	S4002.set_2	0.91228	Phon	Hard	Incorrect
2733	S01	S0103.set_1	-0.31288	Phon	Hard	Correct
2734	S01	S0104.set_1	-0.247659	Phon	Hard	Correct
2735	S01	S0104.set_2	0.174038	Phon	Hard	Correct
2736	S05	S0503.set_1	-0.817552	Phon	Hard	Correct
2737	S05	S0503.set_2	-2.11638	Phon	Hard	Correct
2738	S05	S0503.set_3	-0.14101	Phon	Hard	Correct
2739	S05	S0504.set_1	-2.34225	Phon	Hard	Correct
2740	S05	S0504.set_2	-0.578719	Phon	Hard	Correct
2741	S05	S0504.set_3	NA	Phon	Hard	Correct
2742	S05	S0504.set_4	0.674294	Phon	Hard	Correct
2743	S07	S0703.set_1	-2.48403	Phon	Hard	Correct
2744	S07	S0704.set_1	-1.56761	Phon	Hard	Correct
2745	S10	S1001.set_1	1.4129	Phon	Hard	Correct
2746	S10	S1001.set_2	-0.00253338	Phon	Hard	Correct
2747	S10	S1002.set_1	1.6707	Phon	Hard	Correct
2748	S10	S1002.set_2	0.843037	Phon	Hard	Correct
2749	S10	S1002.set_3	-0.826	Phon	Hard	Correct
2750	S10	S1002.set_4	1.1257	Phon	Hard	Correct
2751	S12	S1201.set_1	0.37887	Phon	Hard	Correct
2752	S12	S1202.set_1	0.178503	Phon	Hard	Correct
2753	S12	S1202.set_2	0.9764	Phon	Hard	Correct
2754	S12	S1202.set_3	0.0723666	Phon	Hard	Correct
2755	S14	S1401.set_1	0.495789	Phon	Hard	Correct
2756	S14	S1402.set_1	0.786834	Phon	Hard	Correct
2757	S14	S1402.set_2	0.900816	Phon	Hard	Correct
2758	S16	S1601.set_1	0.025125	Phon	Hard	Correct
2759	S16	S1601.set_2	-0.412025	Phon	Hard	Correct
2760	S16	S1602.set_1	1.21767	Phon	Hard	Correct
2761	S16	S1602.set_2	0.628407	Phon	Hard	Correct
2762	S16	S1602.set_3	-0.303643	Phon	Hard	Correct
2763	S16	S1602.set_4	-0.777615	Phon	Hard	Correct
2764	S16	S1602.set_5	-0.100468	Phon	Hard	Correct
2765	S17	S1703.set_1	-0.729556	Phon	Hard	Correct
2766	S17	S1703.set_2	-0.308936	Phon	Hard	Correct
2767	S17	S1703.set_3	0.50311	Phon	Hard	Correct
2768	S17	S1704.set_1	-0.377806	Phon	Hard	Correct
2769	S18	S1801.set_1	-1.54925	Phon	Hard	Correct
2770	S18	S1802.set_1	-0.638903	Phon	Hard	Correct
2771	S19	S1903.set_1	0.632846	Phon	Hard	Correct
2772	S19	S1904.set_1	0.486577	Phon	Hard	Correct
2773	S21	S2102.set_1	-0.572776	Phon	Hard	Correct
2774	S24	S2403.set_1	0.188536	Phon	Hard	Correct
2775	S24	S2403.set_2	0.435646	Phon	Hard	Correct
2776	S24	S2403.set_3	-0.24778	Phon	Hard	Correct
2777	S24	S2403.set_4	-0.548121	Phon	Hard	Correct
2778	S24	S2403.set_5	-0.472288	Phon	Hard	Correct
2779	S24	S2403.set_6	-1.08904	Phon	Hard	Correct
2780	S24	S2404.set_1	-0.371399	Phon	Hard	Correct
2781	S24	S2404.set_2	0.325868	Phon	Hard	Correct
2782	S30	S3001.set_1	-0.792873	Phon	Hard	Correct
2783	S30	S3002.set_1	-1.87882	Phon	Hard	Correct
2784	S32	S3201.set_1	-2.44742	Phon	Hard	Correct
2785	S32	S3201.set_2	0.460685	Phon	Hard	Correct
2786	S32	S3202.set_1	0.564043	Phon	Hard	Correct
2787	S33	S3303.set_1	-0.835403	Phon	Hard	Correct
2788	S33	S3303.set_2	-0.835405	Phon	Hard	Correct
2789	S33	S3304.set_1	-1.00152	Phon	Hard	Correct
2790	S33	S3304.set_2	-0.0870044	Phon	Hard	Correct
2791	S34	S3401.set_1	-0.0955211	Phon	Hard	Correct
2792	S34	S3401.set_2	0.741629	Phon	Hard	Correct
2793	S34	S3402.set_1	0.319748	Phon	Hard	Correct
2794	S34	S3402.set_2	0.576037	Phon	Hard	Correct
2795	S34	S3402.set_3	-0.787928	Phon	Hard	Correct
2796	S35	S3504.set_1	1.62914	Phon	Hard	Correct
2797	S35	S3504.set_2	-0.281092	Phon	Hard	Correct
2798	S35	S3504.set_3	0.224853	Phon	Hard	Correct
2799	S35	S3504.set_4	-0.213262	Phon	Hard	Correct
2800	S37	S3701.set_1	0.524414	Phon	Hard	Correct
2801	S37	S3701.set_2	0.156222	Phon	Hard	Correct
2802	S37	S3702.set_1	0.302331	Phon	Hard	Correct
2803	S37	S3702.set_2	-0.33167	Phon	Hard	Correct
2804	S37	S3702.set_3	-1.01685	Phon	Hard	Correct
2805	S37	S3702.set_4	-0.525145	Phon	Hard	Correct
2806	S38	S3801.set_1	-1.92347	Phon	Hard	Correct
2807	S38	S3801.set_2	-0.502655	Phon	Hard	Correct
2808	S38	S3802.set_1	-0.421796	Phon	Hard	Correct
2809	S38	S3802.set_2	-2.46599	Phon	Hard	Correct
2810	S38	S3802.set_3	-1.21966	Phon	Hard	Correct
2811	S38	S3802.set_4	0.11981	Phon	Hard	Correct
2812	S40	S4001.set_1	-0.608965	Phon	Hard	Correct
2813	S40	S4001.set_2	-0.0146214	Phon	Hard	Correct
2814	S40	S4001.set_3	-1.46577	Phon	Hard	Correct
2815	S40	S4002.set_1	-0.653848	Phon	Hard	Correct
2816	S40	S4002.set_2	-0.76627	Phon	Hard	Correct
2817	S01	S0103.set_1	1.46583	Env	Easy	Incorrect
2818	S01	S0104.set_1	1.07757	Env	Easy	Incorrect
2819	S01	S0104.set_2	0.36676	Env	Easy	Incorrect
2820	S05	S0503.set_1	-1.55857	Env	Easy	Incorrect
2821	S05	S0503.set_2	-3.20493	Env	Easy	Incorrect
2822	S05	S0503.set_3	-0.98031	Env	Easy	Incorrect
2823	S05	S0504.set_1	-1.44693	Env	Easy	Incorrect
2824	S05	S0504.set_2	-0.017087	Env	Easy	Incorrect
2825	S05	S0504.set_3	-2.28499	Env	Easy	Incorrect
2826	S05	S0504.set_4	-1.1208	Env	Easy	Incorrect
2827	S07	S0703.set_1	-0.92622	Env	Easy	Incorrect
2828	S07	S0704.set_1	-1.71345	Env	Easy	Incorrect
2829	S10	S1001.set_1	1.56993	Env	Easy	Incorrect
2830	S10	S1001.set_2	-0.704952	Env	Easy	Incorrect
2831	S10	S1002.set_1	0.657831	Env	Easy	Incorrect
2832	S10	S1002.set_2	0.947689	Env	Easy	Incorrect
2833	S10	S1002.set_3	-0.145202	Env	Easy	Incorrect
2834	S10	S1002.set_4	-1.3072	Env	Easy	Incorrect
2835	S12	S1201.set_1	0.718181	Env	Easy	Incorrect
2836	S12	S1202.set_1	0.243156	Env	Easy	Incorrect
2837	S12	S1202.set_2	-0.343662	Env	Easy	Incorrect
2838	S12	S1202.set_3	0.121526	Env	Easy	Incorrect
2839	S14	S1401.set_1	1.7614	Env	Easy	Incorrect
2840	S14	S1402.set_1	-0.47476	Env	Easy	Incorrect
2841	S14	S1402.set_2	-0.42388	Env	Easy	Incorrect
2842	S16	S1601.set_1	1.99624	Env	Easy	Incorrect
2843	S16	S1601.set_2	-0.0928272	Env	Easy	Incorrect
2844	S16	S1602.set_1	-0.759974	Env	Easy	Incorrect
2845	S16	S1602.set_2	2.65695	Env	Easy	Incorrect
2846	S16	S1602.set_3	2.07599	Env	Easy	Incorrect
2847	S16	S1602.set_4	0.941699	Env	Easy	Incorrect
2848	S16	S1602.set_5	-0.482159	Env	Easy	Incorrect
2849	S17	S1703.set_1	-0.0126417	Env	Easy	Incorrect
2850	S17	S1703.set_2	-0.649014	Env	Easy	Incorrect
2851	S17	S1703.set_3	0.397428	Env	Easy	Incorrect
2852	S17	S1704.set_1	1.44399	Env	Easy	Incorrect
2853	S18	S1801.set_1	-1.02201	Env	Easy	Incorrect
2854	S18	S1802.set_1	-0.34617	Env	Easy	Incorrect
2855	S19	S1903.set_1	-1.40394	Env	Easy	Incorrect
2856	S19	S1904.set_1	-0.717015	Env	Easy	Incorrect
2857	S21	S2102.set_1	0.476286	Env	Easy	Incorrect
2858	S24	S2403.set_1	-0.168038	Env	Easy	Incorrect
2859	S24	S2403.set_2	-0.324861	Env	Easy	Incorrect
2860	S24	S2403.set_3	0.815509	Env	Easy	Incorrect
2861	S24	S2403.set_4	-0.834068	Env	Easy	Incorrect
2862	S24	S2403.set_5	0.130767	Env	Easy	Incorrect
2863	S24	S2403.set_6	0.23017	Env	Easy	Incorrect
2864	S24	S2404.set_1	-0.854896	Env	Easy	Incorrect
2865	S24	S2404.set_2	-1.09265	Env	Easy	Incorrect
2866	S30	S3001.set_1	NA	Env	Easy	Incorrect
2867	S30	S3002.set_1	-1.8853	Env	Easy	Incorrect
2868	S32	S3201.set_1	3.07362	Env	Easy	Incorrect
2869	S32	S3201.set_2	0.971066	Env	Easy	Incorrect
2870	S32	S3202.set_1	0.195442	Env	Easy	Incorrect
2871	S33	S3303.set_1	-0.956121	Env	Easy	Incorrect
2872	S33	S3303.set_2	-0.239927	Env	Easy	Incorrect
2873	S33	S3304.set_1	-1.37736	Env	Easy	Incorrect
2874	S33	S3304.set_2	1.18202	Env	Easy	Incorrect
2875	S34	S3401.set_1	0.718758	Env	Easy	Incorrect
2876	S34	S3401.set_2	0.266942	Env	Easy	Incorrect
2877	S34	S3402.set_1	0.872343	Env	Easy	Incorrect
2878	S34	S3402.set_2	0.721302	Env	Easy	Incorrect
2879	S34	S3402.set_3	0.535267	Env	Easy	Incorrect
2880	S35	S3504.set_1	-2.74041	Env	Easy	Incorrect
2881	S35	S3504.set_2	NA	Env	Easy	Incorrect
2882	S35	S3504.set_3	-0.00037825	Env	Easy	Incorrect
2883	S35	S3504.set_4	0.646732	Env	Easy	Incorrect
2884	S37	S3701.set_1	-0.0566737	Env	Easy	Incorrect
2885	S37	S3701.set_2	0.0937174	Env	Easy	Incorrect
2886	S37	S3702.set_1	-0.605582	Env	Easy	Incorrect
2887	S37	S3702.set_2	NA	Env	Easy	Incorrect
2888	S37	S3702.set_3	-1.88067	Env	Easy	Incorrect
2889	S37	S3702.set_4	-3.15501	Env	Easy	Incorrect
2890	S38	S3801.set_1	1.2236	Env	Easy	Incorrect
2891	S38	S3801.set_2	-0.621947	Env	Easy	Incorrect
2892	S38	S3802.set_1	-1.95474	Env	Easy	Incorrect
2893	S38	S3802.set_2	1.2108	Env	Easy	Incorrect
2894	S38	S3802.set_3	-0.941697	Env	Easy	Incorrect
2895	S38	S3802.set_4	0.150058	Env	Easy	Incorrect
2896	S40	S4001.set_1	-0.217959	Env	Easy	Incorrect
2897	S40	S4001.set_2	1.33836	Env	Easy	Incorrect
2898	S40	S4001.set_3	-2.38956	Env	Easy	Incorrect
2899	S40	S4002.set_1	0.618015	Env	Easy	Incorrect
2900	S40	S4002.set_2	-1.3691	Env	Easy	Incorrect
2901	S01	S0103.set_1	-0.212238	Env	Easy	Correct
2902	S01	S0104.set_1	-0.979563	Env	Easy	Correct
2903	S01	S0104.set_2	-0.112765	Env	Easy	Correct
2904	S05	S0503.set_1	1.17771	Env	Easy	Correct
2905	S05	S0503.set_2	0.223217	Env	Easy	Correct
2906	S05	S0503.set_3	0.517093	Env	Easy	Correct
2907	S05	S0504.set_1	1.41428	Env	Easy	Correct
2908	S05	S0504.set_2	-0.339927	Env	Easy	Correct
2909	S05	S0504.set_3	-1.91543	Env	Easy	Correct
2910	S05	S0504.set_4	0.10299	Env	Easy	Correct
2911	S07	S0703.set_1	-1.16518	Env	Easy	Correct
2912	S07	S0704.set_1	0.375702	Env	Easy	Correct
2913	S10	S1001.set_1	0.28614	Env	Easy	Correct
2914	S10	S1001.set_2	-0.60261	Env	Easy	Correct
2915	S10	S1002.set_1	0.469056	Env	Easy	Correct
2916	S10	S1002.set_2	0.463326	Env	Easy	Correct
2917	S10	S1002.set_3	-0.234529	Env	Easy	Correct
2918	S10	S1002.set_4	0.309004	Env	Easy	Correct
2919	S12	S1201.set_1	0.694515	Env	Easy	Correct
2920	S12	S1202.set_1	-0.114425	Env	Easy	Correct
2921	S12	S1202.set_2	-0.234019	Env	Easy	Correct
2922	S12	S1202.set_3	-1.11248	Env	Easy	Correct
2923	S14	S1401.set_1	1.05908	Env	Easy	Correct
2924	S14	S1402.set_1	0.135742	Env	Easy	Correct
2925	S14	S1402.set_2	-0.466265	Env	Easy	Correct
2926	S16	S1601.set_1	-0.595834	Env	Easy	Correct
2927	S16	S1601.set_2	0.460375	Env	Easy	Correct
2928	S16	S1602.set_1	0.809422	Env	Easy	Correct
2929	S16	S1602.set_2	-0.16466	Env	Easy	Correct
2930	S16	S1602.set_3	-1.22941	Env	Easy	Correct
2931	S16	S1602.set_4	0.607463	Env	Easy	Correct
2932	S16	S1602.set_5	0.440237	Env	Easy	Correct
2933	S17	S1703.set_1	0.194887	Env	Easy	Correct
2934	S17	S1703.set_2	0.149107	Env	Easy	Correct
2935	S17	S1703.set_3	0.174867	Env	Easy	Correct
2936	S17	S1704.set_1	0.308148	Env	Easy	Correct
2937	S18	S1801.set_1	-0.0431219	Env	Easy	Correct
2938	S18	S1802.set_1	0.488293	Env	Easy	Correct
2939	S19	S1903.set_1	-0.436428	Env	Easy	Correct
2940	S19	S1904.set_1	-1.62255	Env	Easy	Correct
2941	S21	S2102.set_1	-1.48022	Env	Easy	Correct
2942	S24	S2403.set_1	-0.717545	Env	Easy	Correct
2943	S24	S2403.set_2	0.753445	Env	Easy	Correct
2944	S24	S2403.set_3	-0.502976	Env	Easy	Correct
2945	S24	S2403.set_4	-0.71321	Env	Easy	Correct
2946	S24	S2403.set_5	0.453588	Env	Easy	Correct
2947	S24	S2403.set_6	-0.36753	Env	Easy	Correct
2948	S24	S2404.set_1	-0.153324	Env	Easy	Correct
2949	S24	S2404.set_2	-0.0415008	Env	Easy	Correct
2950	S30	S3001.set_1	-0.742394	Env	Easy	Correct
2951	S30	S3002.set_1	0.923312	Env	Easy	Correct
2952	S32	S3201.set_1	NA	Env	Easy	Correct
2953	S32	S3201.set_2	1.58068	Env	Easy	Correct
2954	S32	S3202.set_1	0.372115	Env	Easy	Correct
2955	S33	S3303.set_1	-0.435119	Env	Easy	Correct
2956	S33	S3303.set_2	0.396004	Env	Easy	Correct
2957	S33	S3304.set_1	-0.0172825	Env	Easy	Correct
2958	S33	S3304.set_2	-0.904823	Env	Easy	Correct
2959	S34	S3401.set_1	-0.0744568	Env	Easy	Correct
2960	S34	S3401.set_2	-0.193575	Env	Easy	Correct
2961	S34	S3402.set_1	0.583803	Env	Easy	Correct
2962	S34	S3402.set_2	0.649302	Env	Easy	Correct
2963	S34	S3402.set_3	0.354192	Env	Easy	Correct
2964	S35	S3504.set_1	-1.47818	Env	Easy	Correct
2965	S35	S3504.set_2	NA	Env	Easy	Correct
2966	S35	S3504.set_3	-0.526694	Env	Easy	Correct
2967	S35	S3504.set_4	-1.95999	Env	Easy	Correct
2968	S37	S3701.set_1	0.316844	Env	Easy	Correct
2969	S37	S3701.set_2	0.280541	Env	Easy	Correct
2970	S37	S3702.set_1	0.17208	Env	Easy	Correct
2971	S37	S3702.set_2	-0.112468	Env	Easy	Correct
2972	S37	S3702.set_3	0.0670728	Env	Easy	Correct
2973	S37	S3702.set_4	0.216116	Env	Easy	Correct
2974	S38	S3801.set_1	0.475193	Env	Easy	Correct
2975	S38	S3801.set_2	-0.0119887	Env	Easy	Correct
2976	S38	S3802.set_1	-0.47293	Env	Easy	Correct
2977	S38	S3802.set_2	-0.837798	Env	Easy	Correct
2978	S38	S3802.set_3	-0.904749	Env	Easy	Correct
2979	S38	S3802.set_4	0.00551081	Env	Easy	Correct
2980	S40	S4001.set_1	-0.719261	Env	Easy	Correct
2981	S40	S4001.set_2	-0.629837	Env	Easy	Correct
2982	S40	S4001.set_3	-0.911021	Env	Easy	Correct
2983	S40	S4002.set_1	0.683451	Env	Easy	Correct
2984	S40	S4002.set_2	0.837561	Env	Easy	Correct
2985	S01	S0103.set_1	0.39751	Env	Hard	Incorrect
2986	S01	S0104.set_1	0.00481032	Env	Hard	Incorrect
2987	S01	S0104.set_2	-0.370889	Env	Hard	Incorrect
2988	S05	S0503.set_1	0.183469	Env	Hard	Incorrect
2989	S05	S0503.set_2	0.825209	Env	Hard	Incorrect
2990	S05	S0503.set_3	-0.367293	Env	Hard	Incorrect
2991	S05	S0504.set_1	0.808555	Env	Hard	Incorrect
2992	S05	S0504.set_2	0.778723	Env	Hard	Incorrect
2993	S05	S0504.set_3	1.13793	Env	Hard	Incorrect
2994	S05	S0504.set_4	1.11334	Env	Hard	Incorrect
2995	S07	S0703.set_1	-2.09596	Env	Hard	Incorrect
2996	S07	S0704.set_1	-0.953989	Env	Hard	Incorrect
2997	S10	S1001.set_1	0.569661	Env	Hard	Incorrect
2998	S10	S1001.set_2	1.42161	Env	Hard	Incorrect
2999	S10	S1002.set_1	0.838062	Env	Hard	Incorrect
3000	S10	S1002.set_2	-0.789073	Env	Hard	Incorrect
3001	S10	S1002.set_3	-0.576074	Env	Hard	Incorrect
3002	S10	S1002.set_4	0.644317	Env	Hard	Incorrect
3003	S12	S1201.set_1	0.199643	Env	Hard	Incorrect
3004	S12	S1202.set_1	-1.20864	Env	Hard	Incorrect
3005	S12	S1202.set_2	-0.594404	Env	Hard	Incorrect
3006	S12	S1202.set_3	1.17835	Env	Hard	Incorrect
3007	S14	S1401.set_1	0.112782	Env	Hard	Incorrect
3008	S14	S1402.set_1	0.340281	Env	Hard	Incorrect
3009	S14	S1402.set_2	0.928996	Env	Hard	Incorrect
3010	S16	S1601.set_1	1.30219	Env	Hard	Incorrect
3011	S16	S1601.set_2	0.0192556	Env	Hard	Incorrect
3012	S16	S1602.set_1	1.81952	Env	Hard	Incorrect
3013	S16	S1602.set_2	-0.104974	Env	Hard	Incorrect
3014	S16	S1602.set_3	1.89694	Env	Hard	Incorrect
3015	S16	S1602.set_4	-0.449535	Env	Hard	Incorrect
3016	S16	S1602.set_5	1.01532	Env	Hard	Incorrect
3017	S17	S1703.set_1	-0.386936	Env	Hard	Incorrect
3018	S17	S1703.set_2	-0.151884	Env	Hard	Incorrect
3019	S17	S1703.set_3	-0.000705462	Env	Hard	Incorrect
3020	S17	S1704.set_1	-0.147884	Env	Hard	Incorrect
3021	S18	S1801.set_1	-1.41571	Env	Hard	Incorrect
3022	S18	S1802.set_1	-0.586333	Env	Hard	Incorrect
3023	S19	S1903.set_1	1.91275	Env	Hard	Incorrect
3024	S19	S1904.set_1	0.817702	Env	Hard	Incorrect
3025	S21	S2102.set_1	0.817049	Env	Hard	Incorrect
3026	S24	S2403.set_1	-1.33628	Env	Hard	Incorrect
3027	S24	S2403.set_2	-0.454547	Env	Hard	Incorrect
3028	S24	S2403.set_3	-0.487703	Env	Hard	Incorrect
3029	S24	S2403.set_4	0.447366	Env	Hard	Incorrect
3030	S24	S2403.set_5	0.0779434	Env	Hard	Incorrect
3031	S24	S2403.set_6	-0.600371	Env	Hard	Incorrect
3032	S24	S2404.set_1	-0.0922635	Env	Hard	Incorrect
3033	S24	S2404.set_2	-0.0649445	Env	Hard	Incorrect
3034	S30	S3001.set_1	-0.339844	Env	Hard	Incorrect
3035	S30	S3002.set_1	-2.08078	Env	Hard	Incorrect
3036	S32	S3201.set_1	-0.855182	Env	Hard	Incorrect
3037	S32	S3201.set_2	-0.212987	Env	Hard	Incorrect
3038	S32	S3202.set_1	-0.296291	Env	Hard	Incorrect
3039	S33	S3303.set_1	0.51007	Env	Hard	Incorrect
3040	S33	S3303.set_2	0.51924	Env	Hard	Incorrect
3041	S33	S3304.set_1	-1.04429	Env	Hard	Incorrect
3042	S33	S3304.set_2	-0.202113	Env	Hard	Incorrect
3043	S34	S3401.set_1	0.305463	Env	Hard	Incorrect
3044	S34	S3401.set_2	0.61632	Env	Hard	Incorrect
3045	S34	S3402.set_1	-0.808455	Env	Hard	Incorrect
3046	S34	S3402.set_2	0.717738	Env	Hard	Incorrect
3047	S34	S3402.set_3	-0.0907832	Env	Hard	Incorrect
3048	S35	S3504.set_1	0.23525	Env	Hard	Incorrect
3049	S35	S3504.set_2	-1.71137	Env	Hard	Incorrect
3050	S35	S3504.set_3	-0.148757	Env	Hard	Incorrect
3051	S35	S3504.set_4	-1.41222	Env	Hard	Incorrect
3052	S37	S3701.set_1	-0.527968	Env	Hard	Incorrect
3053	S37	S3701.set_2	-0.31557	Env	Hard	Incorrect
3054	S37	S3702.set_1	0.0845112	Env	Hard	Incorrect
3055	S37	S3702.set_2	-0.695917	Env	Hard	Incorrect
3056	S37	S3702.set_3	0.504261	Env	Hard	Incorrect
3057	S37	S3702.set_4	0.359094	Env	Hard	Incorrect
3058	S38	S3801.set_1	NA	Env	Hard	Incorrect
3059	S38	S3801.set_2	0.68597	Env	Hard	Incorrect
3060	S38	S3802.set_1	-0.862992	Env	Hard	Incorrect
3061	S38	S3802.set_2	0.204401	Env	Hard	Incorrect
3062	S38	S3802.set_3	-0.1571	Env	Hard	Incorrect
3063	S38	S3802.set_4	-1.15146	Env	Hard	Incorrect
3064	S40	S4001.set_1	0.686744	Env	Hard	Incorrect
3065	S40	S4001.set_2	0.4638	Env	Hard	Incorrect
3066	S40	S4001.set_3	1.60378	Env	Hard	Incorrect
3067	S40	S4002.set_1	-1.77382	Env	Hard	Incorrect
3068	S40	S4002.set_2	-1.79887	Env	Hard	Incorrect
3069	S01	S0103.set_1	-0.0570263	Env	Hard	Correct
3070	S01	S0104.set_1	1.72738	Env	Hard	Correct
3071	S01	S0104.set_2	-0.0122305	Env	Hard	Correct
3072	S05	S0503.set_1	0.311136	Env	Hard	Correct
3073	S05	S0503.set_2	0.08068	Env	Hard	Correct
3074	S05	S0503.set_3	-0.947834	Env	Hard	Correct
3075	S05	S0504.set_1	-0.584121	Env	Hard	Correct
3076	S05	S0504.set_2	-0.872526	Env	Hard	Correct
3077	S05	S0504.set_3	-2.32331	Env	Hard	Correct
3078	S05	S0504.set_4	-1.10348	Env	Hard	Correct
3079	S07	S0703.set_1	NA	Env	Hard	Correct
3080	S07	S0704.set_1	-2.17627	Env	Hard	Correct
3081	S10	S1001.set_1	0.132463	Env	Hard	Correct
3082	S10	S1001.set_2	0.163397	Env	Hard	Correct
3083	S10	S1002.set_1	-0.181287	Env	Hard	Correct
3084	S10	S1002.set_2	-0.958921	Env	Hard	Correct
3085	S10	S1002.set_3	0.190016	Env	Hard	Correct
3086	S10	S1002.set_4	0.387643	Env	Hard	Correct
3087	S12	S1201.set_1	0.53957	Env	Hard	Correct
3088	S12	S1202.set_1	-0.616915	Env	Hard	Correct
3089	S12	S1202.set_2	-0.689332	Env	Hard	Correct
3090	S12	S1202.set_3	0.602446	Env	Hard	Correct
3091	S14	S1401.set_1	1.14872	Env	Hard	Correct
3092	S14	S1402.set_1	1.61941	Env	Hard	Correct
3093	S14	S1402.set_2	1.8361	Env	Hard	Correct
3094	S16	S1601.set_1	1.99957	Env	Hard	Correct
3095	S16	S1601.set_2	0.770855	Env	Hard	Correct
3096	S16	S1602.set_1	NA	Env	Hard	Correct
3097	S16	S1602.set_2	-0.604557	Env	Hard	Correct
3098	S16	S1602.set_3	-0.642948	Env	Hard	Correct
3099	S16	S1602.set_4	-0.688027	Env	Hard	Correct
3100	S16	S1602.set_5	0.712119	Env	Hard	Correct
3101	S17	S1703.set_1	-0.683734	Env	Hard	Correct
3102	S17	S1703.set_2	0.319079	Env	Hard	Correct
3103	S17	S1703.set_3	0.157807	Env	Hard	Correct
3104	S17	S1704.set_1	1.3383	Env	Hard	Correct
3105	S18	S1801.set_1	NA	Env	Hard	Correct
3106	S18	S1802.set_1	-0.0853589	Env	Hard	Correct
3107	S19	S1903.set_1	-0.539474	Env	Hard	Correct
3108	S19	S1904.set_1	-0.652411	Env	Hard	Correct
3109	S21	S2102.set_1	-0.0433274	Env	Hard	Correct
3110	S24	S2403.set_1	0.155062	Env	Hard	Correct
3111	S24	S2403.set_2	-0.311847	Env	Hard	Correct
3112	S24	S2403.set_3	0.0966649	Env	Hard	Correct
3113	S24	S2403.set_4	-0.430894	Env	Hard	Correct
3114	S24	S2403.set_5	-0.644027	Env	Hard	Correct
3115	S24	S2403.set_6	0.415716	Env	Hard	Correct
3116	S24	S2404.set_1	0.140443	Env	Hard	Correct
3117	S24	S2404.set_2	0.784222	Env	Hard	Correct
3118	S30	S3001.set_1	0.773398	Env	Hard	Correct
3119	S30	S3002.set_1	0.177771	Env	Hard	Correct
3120	S32	S3201.set_1	0.554843	Env	Hard	Correct
3121	S32	S3201.set_2	0.434161	Env	Hard	Correct
3122	S32	S3202.set_1	-1.34965	Env	Hard	Correct
3123	S33	S3303.set_1	-0.35881	Env	Hard	Correct
3124	S33	S3303.set_2	0.454682	Env	Hard	Correct
3125	S33	S3304.set_1	-1.92794	Env	Hard	Correct
3126	S33	S3304.set_2	-1.1112	Env	Hard	Correct
3127	S34	S3401.set_1	-0.308362	Env	Hard	Correct
3128	S34	S3401.set_2	-1.26895	Env	Hard	Correct
3129	S34	S3402.set_1	NA	Env	Hard	Correct
3130	S34	S3402.set_2	1.64899	Env	Hard	Correct
3131	S34	S3402.set_3	0.0991423	Env	Hard	Correct
3132	S35	S3504.set_1	0.00251891	Env	Hard	Correct
3133	S35	S3504.set_2	NA	Env	Hard	Correct
3134	S35	S3504.set_3	-0.642661	Env	Hard	Correct
3135	S35	S3504.set_4	-0.209036	Env	Hard	Correct
3136	S37	S3701.set_1	0.0299894	Env	Hard	Correct
3137	S37	S3701.set_2	0.619835	Env	Hard	Correct
3138	S37	S3702.set_1	-0.0847122	Env	Hard	Correct
3139	S37	S3702.set_2	0.203936	Env	Hard	Correct
3140	S37	S3702.set_3	0.434702	Env	Hard	Correct
3141	S37	S3702.set_4	1.06538	Env	Hard	Correct
3142	S38	S3801.set_1	-0.495276	Env	Hard	Correct
3143	S38	S3801.set_2	-0.448689	Env	Hard	Correct
3144	S38	S3802.set_1	0.0337672	Env	Hard	Correct
3145	S38	S3802.set_2	1.26788	Env	Hard	Correct
3146	S38	S3802.set_3	-1.5179	Env	Hard	Correct
3147	S38	S3802.set_4	0.0857963	Env	Hard	Correct
3148	S40	S4001.set_1	-0.474575	Env	Hard	Correct
3149	S40	S4001.set_2	1.44454	Env	Hard	Correct
3150	S40	S4001.set_3	-1.39498	Env	Hard	Correct
3151	S40	S4002.set_1	-0.219319	Env	Hard	Correct
3152	S40	S4002.set_2	1.38484	Env	Hard	Correct
