# Supplementary material for: Motor engagement relates to accurate perception of phonemes and audiovisual words, but not auditory words
Source: Commun Biol. 2021 Jan 25;4:108. doi: 10.1038/s42003-020-01634-5 (PMC7835217; doi:10.1038/s42003-020-01634-5)
Supplement: Supplementary file 7 — Supplementary Data 4 [file 42003_2020_1634_MOESM7_ESM.xlsx]

## Sheet: Sheet1
	Average volume (dB) per condition
SubID	AV_Easy	AV_Hard	Aud_Easy	Aud_Hard	Phon_Easy	Phon_Hard	Env_Easy	Env_Hard
S01	7.33421	3.70245	12.6384	4.81957	7.1898	4.72066	10.9391	3.15143
S03	12.7385	4.96534	13.3153	7.22767	10.7003	1.91301	11.695	6.01363
S05	12.5765	3.90969	14.2837	8.19021	9.01786	2.24674	11.6668	5.99129
S07	13.3391	3.77944	13.7034	5.38813	8.73794	5.90426	11.0911	5.36285
S08	13.1649	3.96101	12.7022	5.92377	9.91868	-0.473523	14.2051	5.40137
S10	12.9197	3.13838	12.5388	4.54035	9.13828	3.98682	13.3091	4.48154
S12	14.9206	6.73945	14.8637	8.17243	13.6717	6.82192	14.6851	10.585
S14	14.2263	5.36618	14.2352	7.65012	11.9293	2.71259	12.812	5.90941
S16	13.1063	3.93868	12.9135	7.59843	10.9129	1.86668	12.4557	4.79666
S17	12.4973	4.15069	12.8664	6.60746	10.0443	-0.114625	12.3455	4.49149
S18	13.5924	5.4679	14.3424	6.54252	10.6772	3.33646	12.7009	3.36323
S19	14.5086	6.59473	14.8934	6.67579	10.083	3.16303	12.7642	6.70956
S21	13.3277	5.40231	15.3357	8.39244	11.7379	3.6689	13.828	4.39546
S24	13.4038	4.20521	14.4646	6.62975	10.6847	1.75036	11.7507	3.64356
S25	13.3347	1.70367	13.7484	4.76994	9.90304	2.10466	11.4478	4.22759
S30	13.179	4.82983	13.7219	3.8995	11.4749	2.81814	11.7314	4.3179
S32	15.9201	3.50995	16.5986	5.08072	12.4881	2.09193	12.5041	4.59767
S33	16.3006	9.46553	15.4747	3.15649	12.4326	1.54583	11.0881	4.51925
S34	14.2582	7.36983	15.1832	3.25881	11.3522	1.08222	11.5633	3.87045
S35	12.5829	4.67403	13.7459	5.85243	11.5068	2.54955	12.8469	4.74942
S37	13.1599	4.34926	14.3125	6.68425	11.0184	1.52975	12.6321	5.47182
S38	13.0524	2.25391	15.1834	5.42335	10.7682	0.951673	13.0571	7.86332
S39	16.0406	4.39574	15.4128	5.02751	9.99809	1.27845	12.8393	7.12036
S40	16.066	5.16163	15.511	5.00838	10.2036	3.34246	14.561	6.59553
